# Supplementary material for: Detergents alter the stability and lipid binding properties of the CD1d immunoreceptor
Source: Protein Sci. 2025 Dec 22;35(1):e70417. doi: 10.1002/pro.70417 (PMC12720774; doi:10.1002/pro.70417)
Supplement: Supplementary file 2 — Data S1: Supplementary Information [file PRO-35-e70417-s001.xlsx]

## Sheet: Figure 2
Deoxycholate					CHAPS					DDM
Concentration (M)	F-F0/F0 - rep 1	F-F0/F0 - rep 2	F-F0/F0 - rep 3		Concentration (M)	F-F0/F0 - rep 1	F-F0/F0 - rep 2	F-F0/F0 - rep 3		Concentration (M)	F-F0/F0 - rep 1	F-F0/F0 - rep 2	F-F0/F0 - rep 3
0.001	-0.0567313	-0.0745138	-0.105644		0.001	0.190416	0.227642	0.116		0.001	0.527193	0.63153	0.522279
0.0005	-0.0026124	-0.0224032	0.0298163		0.0005	0.144553	0.228098	0.0758		0.0005	0.62527	0.604192	0.412645
0.00025	0.0232498	-0.0331981	0.0204983		0.00025	0.11817	0.214584	-3.23e-05		0.00025	0.600564	0.481653	0.483165
0.000125	0.0430271	-0.0318901	-0.0329566		0.000125	0.0870529	0.117513	-0.0534		0.000125	0.41888	0.507566	0.393739
6.25e-05	0.0169955	0.0241531	0.0301458		6.25e-05	0.0679388	0.0613594	-0.0987		6.25e-05	0.397857	0.345397	0.317123
3.125e-05	0.0209507	-0.0414034	0.0395516		3.125e-05	0.0730238	0.134049	-0.055		3.125e-05	0.238485	0.262574	0.23163
1.5625e-05	0.068965	0.00791703	-0.0231175		1.5625e-05	0.0819013	0.0341822	-0.0291		1.5625e-05	0.0369349	0.211616	0.130046
7.8125e-06	0.0513527	0.00555491	0.0431791		7.8125e-06	-0.0157973	0.0401557	-0.0342		7.8125e-06	0.0611147	0.0729214	0.0190329
3.9063e-06	0.052378	-0.06877	0.0277784		3.9063e-06	-0.0089563	0.0917567	-0.116		3.9063e-06	0.00684909	0.117844	0.00638935
1.9531e-06	0.0602968	-0.05695	-0.0473417		1.9531e-06	0.0118317	0.109528	-0.108		1.9531e-06	0.064144	0.123223	0.0216812
9.7656e-07	-0.0181802	-0.019946	-0.0400505		9.7656e-07	0.0374435	0.0887626	-0.112		9.7656e-07	0.0461702	0.118483	-0.0285605
4.8828e-07	-0.0175251	-0.0733508	-0.0286698		4.8828e-07	0.0305333	0.0459774	-0.0499		4.8828e-07	0	0	0
2.4414e-07	0.0716445	-0.0501052	-0.0286952		2.4414e-07	0.0636318	0.0200789	-0.0795
1.2207e-07	-0.0829812	-0.0478693	-0.0225866		1.2207e-07	0.0551891	0.0149434	-0.0321
6.1035e-08	-0.0059785	-0.0606325	-0.0511185		6.1035e-08	-0.0379361	0.00843293	-0.00761
3.0518e-08	0	0	0		3.0518e-08	0	0	0
SDS					Brij-35					LDAO
Concentration (M)	F-F0/F0 - rep 1	F-F0/F0 - rep 2	F-F0/F0 - rep 3		Concentration (M)	F-F0/F0 - rep 1	F-F0/F0 - rep 2	F-F0/F0 - rep 3		Concentration (M)	F-F0/F0 - rep 1	F-F0/F0 - rep 2	F-F0/F0 - rep 3
0.001	-0.241591	-0.27728	-0.271662		0.001	0.22701	0.350427	0.371758		0.001	0.478197	0.417089	0.360428
0.0005	-0.265358	-0.336335	-0.266506		0.0005	0.458743	0.236576	0.201832		0.0005	0.277314	0.212597	0.108303
0.00025	-0.264076	-0.205853	-0.240862		0.00025	0.398698	0.151815	0.174595		0.00025	0.182625	0.102574	0.107621
0.000125	-0.281904	-0.275858	-0.335864		0.000125	0.300216	0.223569	0.0821753		0.000125	0.122099	0.0541334	0.0171771
6.25e-05	-0.215494	-0.224629	-0.285008		6.25e-05	0.306535	0.239924	0.117965		6.25e-05	0.102246	0.0349125	0.0719509
3.125e-05	-0.0870621	-0.181572	-0.219412		3.125e-05	0.314057	0.150017	0.132486		3.125e-05	0.0510628	0.0836656	-0.0235811
1.5625e-05	-0.0626575	-0.052148	-0.136666		1.5625e-05	0.581566	0.202218	0.12556		1.5625e-05	0.0639475	0.0708847	-0.0282612
7.8125e-06	-0.10797	-0.131918	-0.133628		7.8125e-06	0.278376	0.140107	0.121521		7.8125e-06	0.0194604	0.00556099	0.0270149
3.9063e-06	-0.171685	-0.142901	-0.0522603		3.9063e-06	0.0751702	0.0369517	-0.0198336		3.9063e-06	-0.0540281	0.0117433	0.0523933
1.9531e-06	-0.084651	-0.147667	-0.175489		1.9531e-06	0.104273	0.0942948	-0.0152576		1.9531e-06	0.00920986	0.0642749	0.0226381
9.7656e-07	-0.100434	-0.163089	-0.0697431		9.7656e-07	0.0917764	0.0310183	-0.0392308		9.7656e-07	0.0557412	0.0262033	-0.0031756
4.8828e-07	-0.13617	-0.0943675	0.0653771		4.8828e-07	-0.022142	0.033778	-0.0658069		4.8828e-07	0.0602051	0.0684653	0.062047
2.4414e-07	-0.0382637	-0.0882975	-0.173762		2.4414e-07	0.0575311	-0.069137	-0.0982777		2.4414e-07	0.0695066	0.024865	0.00459573
1.2207e-07	-0.0665712	-0.0686954	-0.160183		1.2207e-07	0.00867901	0.0301335	-0.0868151		1.2207e-07	0.063845	0.0754773	0.0554277
6.1035e-08	-0.070642	-0.0058261	0.194915		6.1035e-08	0.0278859	0.0438255	-0.0159345		6.1035e-08	0.00720555	0.011542	-0.0042851
3.0518e-08	0	0	0		3.0518e-08	0	0	0		3.0518e-08	0	0	0
Tween 20					Tween 80					CTAB
Concentration (M)	F-F0/F0 - rep 1	F-F0/F0 - rep 2	F-F0/F0 - rep 3		Concentration (M)	F-F0/F0 - rep 1	F-F0/F0 - rep 2	F-F0/F0 - rep 3		Concentration (M)	F-F0/F0 - rep 1	F-F0/F0 - rep 2	F-F0/F0 - rep 3
0.0005	0.462	0.363424	0.631		0.0002	1.64616	1.2423	1.10663		0.001	1.71	1.83	1.56
0.00025	0.511	0.350707	0.554		0.0001	1.30924	1.05718	0.885714		0.0005	1.44	1.55	1.65
0.000125	0.384	0.333894	0.39		5e-05	1.18606	0.868692	0.927415		0.00025	1.46	1.44	1.52
6.25e-05	0.469	0.429788	0.387		2.5e-05	1.04104	0.836954	0.817707		0.000125	1.29	1.45	1.3
3.125e-05	0.321	0.297091	0.409		1.25e-05	0.862957	0.674507	0.838431		6.25e-05	1.22	0.966	1.08
1.5625e-05	0.321	0.292008	0.428		6.25e-06	0.96992	0.82757	0.761105		3.13e-05	0.672	0.613	0.517
7.8125e-06	0.397	0.378306	0.411		3.125e-06	0.645141	0.430591	0.469813		1.56e-05	0.26	0.161	0.062
3.9063e-06	0.218	0.0936977	0.202		1.5625e-06	0.280411	0.162401	0.167983		7.81e-06	0.141	0.0494	-0.0628
1.9531e-06	-0.0179	0.143327	0.121		7.8125e-07	0.167728	0.107756	0.157529		3.91e-06	-0.00994	-0.0954	-0.133
9.7656e-07	0.0529	0.0497176	0.104		3.9063e-07	0.119857	0.0254575	0.0221457		1.95e-06	-0.0674	-0.159	-0.157
4.8828e-07	0.00923	0.00134768	0.0117		1.9531e-07	-0.0177585	-0.108769	-0.164112		9.77e-07	-0.0926	-0.119	-0.195
2.4414e-07	-0.00958	0.465415	0.0217		9.7656e-08	-0.109774	-0.075435	-0.149225		4.88e-07	-0.0328	-0.0931	-0.028
1.2207e-07	0.0122	-0.0500784	-0.00298		4.8828e-08	0.135854	0.0606725	0.0621255		2.44e-07	-0.0441	0.0242	0.0171
6.1035e-08	0.0602	-0.0668763	0.0413		2.4414e-08	0.0977989	0.0450694	0.0680069		1.22e-07	-0.0635	0.00385	-0.0324
3.0518e-08	0	0	0		1.2207e-08	-0.0581351	0.0510121	-0.0311579		6.1e-08	-0.0873	-0.0392	-0.00239
					6.1035e-09	0	0	0		3.05e-08	0	0	0
ODG
Concentration (M)	F-F0/F0 - rep 1	F-F0/F0 - rep 2	F-F0/F0 - rep 3
32	-0.000651	-0.123	0.528
16	-0.521	-0.0298	-0.296
8	-0.406	0.0189	0.0454
4	-0.324	0.0314	-0.0693
2	-0.433	-0.0262	-0.12
1	-0.365	0.0111	-0.00962
0.5	-0.437	-0.128	-0.127
0.25	-0.383	-0.0324	-0.0823
0.125	-0.432	-0.148	0.0463
0.0625	-0.432	0.0136	-0.124
0.03125	-0.439	-0.127	0.0575
0.015625	-0.39	-0.00648	-0.0834
0.007813	-0.466	-0.0206	0.053
0.003906	-0.459	-0.103	-0.0769
0.001953	-0.376	0.00417	0.0504
0.000977	0	0	0

## Sheet: Figure 3
Brij-35					CTAB					Tween 20
Concentration (M)	Fnorm [‰] - rep 1	Fnorm [‰] - rep 2	Fnorm [‰] - rep 3		Concentration (M)	Fnorm [‰] - rep 1	Fnorm [‰] - rep 2	Fnorm [‰] - rep 3		Concentration (M)	Fnorm [‰] - rep 1	Fnorm [‰] - rep 2	Fnorm [‰] - rep 3
0.001	848.591	850.398	847.738		0.001	845.54	843.477	843.19		0.001	844.53	842.084	846.496
0.0005	847.312	846.649	847.995		0.0005	845.737	843.294	845.557		0.0005	839.195	843.68	846.334
0.00025	845.297	848.046	847.484		0.00025	844.455	843.492	841.952		0.00025	840.579	843.661	845.01
0.000125	850.282	845.643	844.753		0.000125	844.143	841.907	839.82		0.000125	839.447	841.26	840.691
6.25e-05	848.996	847.508	844.03		6.25e-05	858.509	854.12	851.197		6.25e-05	838.707	842.166	843.948
3.125e-05	845.368	848.475	844.615		3.125e-05	849.376	847.531	847.477		3.125e-05	840.958	839.617	847.737
1.5625e-05	847.953	840.429	839.458		1.5625e-05	835	828.362	831.779		1.5625e-05	839.392	845.364	842.629
7.8125e-06	845.567	844.652	843.924		7.8125e-06	824.731	823.149	822.329		7.8125e-06	840.568	839.917	838.414
3.90625e-06	841.182	838.953	834.739		3.90625e-06	815.986	818.175	815.532		3.90625e-06	830.859	831.241	838.502
1.95313e-06	837.993	830.053	831.464		1.95313e-06	814.445	813.166	810.178		1.95313e-06	828.828	824.959	826.615
9.76563e-07	830.297	826.227	822.881		9.76563e-07	814.18	810.332	807.136		9.76563e-07	823.26	822.035	829.676
4.88281e-07	821.693	823.989	819.381		4.88281e-07	812.075	810.216	807.19		4.88281e-07	817.485	818.589	818.547
2.44141e-07	817.848	817.023	816.08							2.44141e-07	812.483	815.645	816.365
1.2207e-07	815.685	814.919	814.265							1.2207e-07	816.479	817.136	816.199
6.10352e-08	814.636	816.798	815.766							6.10352e-08	811.415	813.29	812.34
3.05176e-08	814.376	815.21	816.388							3.05176e-08	809.256	810.612	815.192
CHAPS					Triton X-100					Tween 80
Concentration (M)	Fnorm [‰] - rep 1	Fnorm [‰] - rep 2	Fnorm [‰] - rep 3		Concentration (M)	Fnorm [‰] - rep 1	Fnorm [‰] - rep 2	Fnorm [‰] - rep 3		Concentration (M)	Fnorm [‰] - rep 1	Fnorm [‰] - rep 2	Fnorm [‰] - rep 3
0.001	815.189	817.537	819.368		0.001	833.009	835.212	836.54		0.0002	840.824	847.908	844.822
0.0005	814.652	812.289	815.372		0.0005	829.715	832.769	836.286		0.0001	837.99	846.112	846.019
0.00025	810.973	810.93	810.716		0.00025	828.437	829.609	830.632		5e-05	838.247	846.685	845.769
0.000125	807.041	807.203	808.474		0.000125	826.07	832.084	828.584		2.5e-05	837.578	844.894	848.667
6.25e-05	802.833	802.212	800.436		6.25e-05	813.586	816.925	817.48		1.25e-05	840.031	846.069	855.71
3.125e-05	797.777	796.648	796.885		3.125e-05	808.925	810.844	811.355		6.25e-06	841.909	847.228	846.294
1.5625e-05	792.783	794.481	793.14		1.5625e-05	806.412	805.281	808.579		3.125e-06	819.282	820.597	825.116
7.8125e-06	792.893	791.581	790.149		7.8125e-06	801.114	802.717	802.805		1.5625e-06	805.453	807.024	810.305
3.90625e-06	791.182	790.338	790.7		3.90625e-06	797.735	798.529	800.673		7.8125e-07	807.967	808.872	807.822
1.95313e-06	790.601	790.682	790.374		1.95313e-06	791.888	794.837	796.079		3.90625e-07	805.393	805.673	808.266
9.76563e-07	790.963	791.166	789.816		9.76563e-07	791.231	794.12	796.582		1.95313e-07	803.094	804.684	807.405
4.88281e-07	790.852	792.443	789.72		4.88281e-07	790.372	793.504	796.705		9.76563e-08	802.759	804.905	807.619
2.44141e-07	791.909	789.682	791.374		2.44141e-07	790.267	793.445	796.715		4.88281e-08	806.1	807.116	806.609
1.2207e-07	790.851	791.968	791.334		1.2207e-07	791.349	794.228	797.32		2.44141e-08	805.09	805.306	809.655
6.10352e-08	791.241	791.286	792.264		6.10352e-08	790.759	794.057	796.294		1.2207e-08	805.026	806.458	809.351
3.05176e-08	790.173	791.465	791.791		3.05176e-08	791.41	793.583	796.04		6.10352e-09	804.507	805.067	809.857
Deoxycholate					NP-40					LDAO
Concentration (M)	Fnorm [‰] - rep 1	Fnorm [‰] - rep 2	Fnorm [‰] - rep 3		Concentration (M)	Fnorm [‰] - rep 1	Fnorm [‰] - rep 2	Fnorm [‰] - rep 3		Concentration (M)	Fnorm [‰] - rep 1	Fnorm [‰] - rep 2	Fnorm [‰] - rep 3
0.001	814.33	809.551	810.963		0.001	817.154	821.721	817.771		0.001	852.289	853.851	856.381
0.0005	808.515	808.171	806.841		0.0005	814.88	822.01	817.951		0.0005	860.509	856.938	859.889
0.00025	804.206	807.083	805.968		0.00025	817.047	822.493	816.971		0.00025	840.306	853.04	842.052
0.000125	801.785	804.744	805.19		0.000125	813.488	820.003	816.128		0.000125	833.855	840.896	830.059
6.25e-05	800.962	799.886	803.305		6.25e-05	810.692	818.134	815.29		6.25e-05	819.019	827.8	827.022
3.125e-05	798.119	798.444	799.423		3.125e-05	808.083	815.048	810.611		3.125e-05	821.261	825.871	823.407
1.5625e-05	795.128	798.849	799.048		1.5625e-05	798.147	805.399	802.688		1.5625e-05	816.619	818.754	820.576
7.8125e-06	795.548	798.002	797.636		7.8125e-06	794.424	799.885	798.852		7.8125e-06	814.305	818.471	817.826
3.90625e-06	796.418	796.702	795.904		3.90625e-06	790.454	796.89	795.418		3.90625e-06	814.062	814.412	819.336
1.95313e-06	795.057	792.832	795.608		1.95313e-06	785.891	792.21	790.819		1.95313e-06	816.968	821.408	818.645
9.76563e-07	796.103	795.392	796.86		9.76563e-07	783.182	790.102	788.409		9.76563e-07	815.008	819.746	816.532
4.88281e-07	795.887	794.029	796.702		4.88281e-07	786.159	790.976	787.911		4.88281e-07	814.61	815.87	817.501
2.44141e-07	795.335	795.616	795.028		2.44141e-07	783.564	789.878	788.022		2.44141e-07	816.312	820.838	814.573
1.2207e-07	793.156	796.701	795.845		1.2207e-07	784.577	791.858	788.445		1.2207e-07	813.219	815.153	815.733
6.10352e-08	794.625	796.029	797.315		6.10352e-08	784.438	791.56	788.778		6.10352e-08	813.955	817.057	815.567
3.05176e-08	795.701	796.724	797.98		3.05176e-08	785.26	791.115	789.222		3.05176e-08	814.489	814.692	814.467
DDM					Tyloxapol					SDS
Concentration (M)	Fnorm [‰] - rep 1	Fnorm [‰] - rep 2	Fnorm [‰] - rep 3		Concentration (M)	Fnorm [‰] - rep 1	Fnorm [‰] - rep 2	Fnorm [‰] - rep 3		Concentration (M)	Fnorm [‰] - rep 1	Fnorm [‰] - rep 2	Fnorm [‰] - rep 3
0.001	850.592	834.851	848.492		0.001	804.928	807.69	809.093		0.001	822.956	825.168	825.899
0.0005	857.407	846.234	847.879		0.0005	803.236	807.226	808.719		0.0005	814.082	816.347	820.909
0.00025	857.846	845.908	848.558		0.00025	803.446	808.163	808.584		0.00025	803.561	801.719	804.302
0.000125	852.471	841.03	850.924		0.000125	802.129	807.585	809.032		0.000125	800.706	801.158	800.337
6.25e-05	832.639	833.385	841.191		6.25e-05	803.488	807.296	810.346		6.25e-05	795.217	800.38	802.553
3.125e-05	827.56	832.27	826.284		3.125e-05	803.048	809.197	809.196		3.125e-05	792.387	796.19	799.152
1.5625e-05	822.608	825.066	818.713		1.5625e-05	804.661	807.958	808.866		1.5625e-05	790.788	795.098	796.977
7.8125e-06	818.095	816.568	821.674		7.8125e-06	803.847	808.251	810.421		7.8125e-06	788.93	793.805	798.209
3.90625e-06	820.059	810.736	811.613		3.90625e-06	800.165	807.424	808.195		3.90625e-06	789.062	794.169	793.199
1.95313e-06	812.195	805.97	811.349		1.95313e-06	799.667	802.675	807.47		1.95313e-06	788.545	792.77	792.711
9.76563e-07	813.927	804.109	817.397		9.76563e-07	794.535	800.785	799.868		9.76563e-07	788.273	792.907	794.378
4.88281e-07	811.787	805.411	808.668		4.88281e-07	793.87	796.123	800.037		4.88281e-07	789.803	790.042	793.566
					2.44141e-07	789.349	791.297	791.601		2.44141e-07	784.145	792.166	793.398
					1.2207e-07	789.186	789.645	792.672		1.2207e-07	789.052	795.629	795.536
					6.10352e-08	788.237	790.225	792.188		6.10352e-08	788.808	793.573	796.65
					3.05176e-08	791.032	791.82	793.917		3.05176e-08	787.226	794.561	796.538
ODG
Concentration (M)	Fnorm [‰] - rep 1	Fnorm [‰] - rep 2	Fnorm [‰] - rep 3
0.032	877.078	878.262	882.232
0.016	877.069	877.788	880.998
0.008	864.475	866.313	870.655
0.004	852.082	853.968	856.97
0.002	847.311	851.671	850.904
0.001	845.727	847.773	849.553
0.0005	846.14	848.026	848.57
0.00025	846.571	844.204	849.145
0.000125	844.648	847.89	849.866
6.25e-05	844.533	847.002	847.612
3.125e-05	843.251	846.684	848.174
1.5625e-05	843.398	846.496	848.167
7.8125e-06	843.431	845.217	850.155
3.90625e-06	843.026	843.822	848.605
1.95313e-06	843.26	846.856	850.006
9.76563e-07	842.328	845.864	848.262

## Sheet: Figure 4
CD1d only reference			Brij35	Concentration (uM)											CTAB	Concentration (uM)											Tween 20	Concentration (uM)											CHAPS	Concentration (uM)
Temperature °C			Temperature °C	1000	500	250	125	62.5	31.25	15.61	7.80	3.91			Temperature °C	1000	500	250	125	62.5	31.25	15.61	7.80	3.91			Temperature °C	1000	500	250	125	62.5	31.25	15.61	7.80	3.91			Temperature °C	1000	500	250	125	62.5	31.25	15.61	7.80	3.91
20	0.000381		20	0.000509	0.000673	0.000944	-4.2e-05	0.000146	0.000141	0.000307	0.00031	-1.1e-05			20	0.001399	0.001682	0.001629	0.001417	0.001098	0.000643	-6.8e-05	7.1e-05	0.000156			20	0.000531	0.000555	0.000596	0.00052	0.000597	0.000559	0.000446	0.000297	0.000618			20	7e-06	-2.4e-05	0.000201	0.000268	0.000382	0.000374	0.000224	0.000402	0.000216
20.044	0.000381		20.044	0.000511	0.000674	0.000943	-3.3e-05	0.000147	0.000145	0.000307	0.00031	-7e-06			20.025	0.001399	0.001682	0.001629	0.001417	0.001098	0.000644	-6.5e-05	7.2e-05	0.000157			20.025	0.000531	0.000554	0.000596	0.00052	0.000596	0.000559	0.000446	0.000297	0.000617			20.025	1.1e-05	-2.2e-05	0.000202	0.000268	0.000381	0.000373	0.000225	0.000401	0.000216
20.088	0.000381		20.088	0.000513	0.000675	0.000942	-2.4e-05	0.000148	0.000149	0.000306	0.000309	-2e-06			20.05	0.0014	0.001682	0.001629	0.001417	0.001099	0.000644	-6.3e-05	7.4e-05	0.000158			20.05	0.000531	0.000554	0.000596	0.00052	0.000595	0.000559	0.000446	0.000297	0.000617			20.05	1.4e-05	-2.1e-05	0.000202	0.000268	0.00038	0.000372	0.000226	0.0004	0.000216
20.132	0.000381		20.132	0.000515	0.000676	0.000942	-1.5e-05	0.00015	0.000153	0.000305	0.000309	2e-06			20.076	0.001401	0.001681	0.001629	0.001417	0.001099	0.000645	-6e-05	7.5e-05	0.000158			20.076	0.00053	0.000553	0.000597	0.00052	0.000595	0.000559	0.000446	0.000297	0.000616			20.076	1.8e-05	-1.9e-05	0.000203	0.000267	0.000379	0.000371	0.000227	0.000398	0.000216
20.176	0.000381		20.176	0.000517	0.000677	0.000941	-6e-06	0.000151	0.000157	0.000304	0.000309	6e-06			20.101	0.001401	0.001681	0.001629	0.001418	0.001099	0.000645	-5.7e-05	7.7e-05	0.000159			20.101	0.00053	0.000552	0.000597	0.000519	0.000594	0.000558	0.000446	0.000297	0.000616			20.101	2.2e-05	-1.7e-05	0.000203	0.000267	0.000377	0.00037	0.000227	0.000397	0.000216
20.22	0.000381		20.22	0.000519	0.000677	0.00094	3e-06	0.000153	0.000161	0.000303	0.000308	1e-05			20.126	0.001402	0.001681	0.001629	0.001418	0.0011	0.000645	-5.4e-05	7.8e-05	0.000159			20.126	0.00053	0.000552	0.000597	0.000519	0.000593	0.000558	0.000446	0.000297	0.000615			20.126	2.6e-05	-1.6e-05	0.000203	0.000267	0.000376	0.000368	0.000228	0.000396	0.000216
20.263	0.000381		20.263	0.000521	0.000678	0.000939	1.2e-05	0.000154	0.000165	0.000302	0.000308	1.4e-05			20.151	0.001402	0.00168	0.001629	0.001418	0.0011	0.000646	-5.2e-05	8e-05	0.00016			20.151	0.00053	0.000551	0.000597	0.000519	0.000592	0.000558	0.000446	0.000297	0.000615			20.151	2.9e-05	-1.4e-05	0.000204	0.000266	0.000375	0.000367	0.000229	0.000394	0.000216
20.307	0.000381		20.307	0.000522	0.000679	0.000938	2.2e-05	0.000156	0.000168	0.000301	0.000308	1.8e-05			20.176	0.001403	0.00168	0.001629	0.001418	0.0011	0.000646	-4.9e-05	8.1e-05	0.000161			20.177	0.00053	0.000551	0.000598	0.000519	0.000592	0.000558	0.000446	0.000296	0.000614			20.177	3.3e-05	-1.2e-05	0.000204	0.000266	0.000374	0.000366	0.00023	0.000393	0.000216
20.351	0.000381		20.351	0.000524	0.00068	0.000937	3.1e-05	0.000157	0.000172	0.0003	0.000307	2.2e-05			20.201	0.001403	0.00168	0.001629	0.001418	0.001101	0.000647	-4.6e-05	8.3e-05	0.000161			20.202	0.00053	0.00055	0.000598	0.000519	0.000591	0.000557	0.000446	0.000296	0.000614			20.202	3.7e-05	-1e-05	0.000204	0.000266	0.000372	0.000365	0.00023	0.000392	0.000216
20.395	0.000381		20.395	0.000526	0.000681	0.000936	4e-05	0.000159	0.000176	0.0003	0.000307	2.6e-05			20.227	0.001404	0.001679	0.001629	0.001418	0.001101	0.000647	-4.4e-05	8.4e-05	0.000162			20.227	0.00053	0.00055	0.000598	0.000518	0.00059	0.000557	0.000446	0.000296	0.000613			20.227	4.1e-05	-9e-06	0.000205	0.000265	0.000371	0.000364	0.000231	0.00039	0.000216
20.439	0.000382		20.439	0.000528	0.000682	0.000935	4.9e-05	0.00016	0.00018	0.000299	0.000306	3.1e-05			20.252	0.001404	0.001679	0.001629	0.001418	0.001101	0.000647	-4.1e-05	8.6e-05	0.000163			20.252	0.00053	0.000549	0.000599	0.000518	0.000589	0.000557	0.000446	0.000296	0.000612			20.252	4.4e-05	-7e-06	0.000205	0.000265	0.00037	0.000363	0.000232	0.000389	0.000216
20.483	0.000382		20.483	0.00053	0.000683	0.000934	5.8e-05	0.000162	0.000184	0.000298	0.000306	3.5e-05			20.277	0.001405	0.001679	0.001629	0.001418	0.001102	0.000648	-3.8e-05	8.7e-05	0.000163			20.277	0.00053	0.000548	0.000599	0.000518	0.000589	0.000557	0.000446	0.000296	0.000612			20.278	4.8e-05	-5e-06	0.000206	0.000265	0.000369	0.000362	0.000233	0.000387	0.000216
20.527	0.000382		20.527	0.000532	0.000684	0.000933	6.7e-05	0.000163	0.000188	0.000297	0.000306	3.9e-05			20.302	0.001406	0.001678	0.001629	0.001418	0.001102	0.000648	-3.6e-05	8.9e-05	0.000164			20.303	0.00053	0.000548	0.000599	0.000518	0.000588	0.000556	0.000446	0.000296	0.000611			20.303	5.2e-05	-4e-06	0.000206	0.000264	0.000368	0.000361	0.000233	0.000386	0.000216
20.571	0.000382		20.571	0.000534	0.000685	0.000932	7.6e-05	0.000165	0.000192	0.000296	0.000305	4.3e-05			20.327	0.001406	0.001678	0.001629	0.001418	0.001102	0.000649	-3.3e-05	9e-05	0.000164			20.328	0.00053	0.000547	0.000599	0.000517	0.000587	0.000556	0.000446	0.000296	0.000611			20.328	5.6e-05	-2e-06	0.000206	0.000264	0.000366	0.00036	0.000234	0.000385	0.000217
20.615	0.000382		20.615	0.000536	0.000686	0.000931	8.6e-05	0.000166	0.000195	0.000295	0.000305	4.7e-05			20.352	0.001407	0.001677	0.001629	0.001419	0.001103	0.000649	-3e-05	9.2e-05	0.000165			20.353	0.00053	0.000547	0.0006	0.000517	0.000586	0.000556	0.000446	0.000295	0.00061			20.353	6e-05	0	0.000207	0.000264	0.000365	0.000359	0.000235	0.000383	0.000217
20.659	0.000382		20.659	0.000538	0.000687	0.00093	9.5e-05	0.000168	0.000199	0.000294	0.000304	5.1e-05			20.378	0.001407	0.001677	0.001629	0.001419	0.001103	0.000649	-2.8e-05	9.3e-05	0.000166			20.378	0.00053	0.000546	0.0006	0.000517	0.000586	0.000556	0.000446	0.000295	0.00061			20.379	6.3e-05	2e-06	0.000207	0.000263	0.000364	0.000357	0.000236	0.000382	0.000217
20.703	0.000382		20.703	0.00054	0.000688	0.000929	0.000104	0.00017	0.000203	0.000293	0.000304	5.5e-05			20.403	0.001408	0.001677	0.001629	0.001419	0.001103	0.00065	-2.5e-05	9.4e-05	0.000166			20.403	0.00053	0.000546	0.0006	0.000517	0.000585	0.000555	0.000446	0.000295	0.000609			20.404	6.7e-05	3e-06	0.000208	0.000263	0.000363	0.000356	0.000236	0.000381	0.000217
20.747	0.000382		20.747	0.000542	0.000689	0.000928	0.000113	0.000171	0.000207	0.000292	0.000304	5.9e-05			20.428	0.001408	0.001676	0.001629	0.001419	0.001104	0.00065	-2.2e-05	9.6e-05	0.000167			20.429	0.00053	0.000545	0.0006	0.000517	0.000584	0.000555	0.000446	0.000295	0.000608			20.429	7.1e-05	5e-06	0.000208	0.000263	0.000362	0.000355	0.000237	0.000379	0.000217
20.79	0.000382		20.79	0.000544	0.00069	0.000927	0.000122	0.000173	0.000211	0.000291	0.000303	6.3e-05			20.453	0.001409	0.001676	0.001629	0.001419	0.001104	0.000651	-1.9e-05	9.7e-05	0.000168			20.454	0.000529	0.000544	0.000601	0.000516	0.000583	0.000555	0.000446	0.000295	0.000608			20.454	7.5e-05	7e-06	0.000208	0.000263	0.00036	0.000354	0.000238	0.000378	0.000217
20.834	0.000382		20.834	0.000546	0.000691	0.000926	0.000132	0.000175	0.000215	0.000291	0.000303	6.7e-05			20.478	0.001409	0.001676	0.001629	0.001419	0.001104	0.000651	-1.7e-05	9.9e-05	0.000168			20.479	0.000529	0.000544	0.000601	0.000516	0.000583	0.000554	0.000446	0.000295	0.000607			20.48	7.9e-05	8e-06	0.000209	0.000262	0.000359	0.000353	0.000239	0.000377	0.000217
20.878	0.000382		20.878	0.000547	0.000692	0.000924	0.000141	0.000177	0.000219	0.00029	0.000303	7.1e-05			20.503	0.00141	0.001675	0.001629	0.001419	0.001105	0.000651	-1.4e-05	0.0001	0.000169			20.504	0.000529	0.000543	0.000601	0.000516	0.000582	0.000554	0.000446	0.000295	0.000607			20.505	8.2e-05	1e-05	0.000209	0.000262	0.000358	0.000352	0.000239	0.000375	0.000217
20.922	0.000382		20.922	0.000549	0.000693	0.000923	0.00015	0.000178	0.000222	0.000289	0.000302	7.5e-05			20.529	0.001411	0.001675	0.001629	0.001419	0.001105	0.000652	-1.1e-05	0.000102	0.00017			20.53	0.000529	0.000543	0.000602	0.000516	0.000581	0.000554	0.000446	0.000294	0.000606			20.53	8.6e-05	1.2e-05	0.00021	0.000262	0.000357	0.000351	0.00024	0.000374	0.000217
20.966	0.000383		20.966	0.000551	0.000694	0.000922	0.000159	0.00018	0.000226	0.000288	0.000302	7.9e-05			20.554	0.001411	0.001675	0.001629	0.001419	0.001105	0.000652	-9e-06	0.000103	0.00017			20.555	0.000529	0.000542	0.000602	0.000515	0.00058	0.000553	0.000446	0.000294	0.000606			20.555	9e-05	1.3e-05	0.00021	0.000262	0.000356	0.00035	0.000241	0.000372	0.000217
21.01	0.000383		21.01	0.000553	0.000695	0.000921	0.000168	0.000182	0.00023	0.000287	0.000301	8.4e-05			20.579	0.001412	0.001674	0.001629	0.001419	0.001106	0.000653	-6e-06	0.000105	0.000171			20.58	0.000529	0.000541	0.000602	0.000515	0.00058	0.000553	0.000446	0.000294	0.000605			20.581	9.4e-05	1.5e-05	0.00021	0.000261	0.000355	0.000348	0.000242	0.000371	0.000217
21.054	0.000383		21.054	0.000555	0.000696	0.00092	0.000177	0.000184	0.000234	0.000286	0.000301	8.8e-05			20.604	0.001412	0.001674	0.001629	0.00142	0.001106	0.000653	-3e-06	0.000106	0.000172			20.605	0.000529	0.000541	0.000602	0.000515	0.000579	0.000553	0.000446	0.000294	0.000604			20.606	9.8e-05	1.7e-05	0.000211	0.000261	0.000353	0.000347	0.000242	0.00037	0.000217
21.098	0.000383		21.098	0.000557	0.000697	0.000919	0.000186	0.000185	0.000238	0.000285	0.000301	9.2e-05			20.629	0.001413	0.001673	0.001629	0.00142	0.001106	0.000653	-1e-06	0.000108	0.000172			20.63	0.000529	0.00054	0.000603	0.000515	0.000578	0.000553	0.000446	0.000294	0.000604			20.631	0.000101	1.9e-05	0.000211	0.000261	0.000352	0.000346	0.000243	0.000368	0.000217
21.142	0.000383		21.142	0.000559	0.000698	0.000918	0.000196	0.000187	0.000241	0.000284	0.0003	9.6e-05			20.654	0.001413	0.001673	0.001629	0.00142	0.001107	0.000654	2e-06	0.000109	0.000173			20.656	0.000529	0.00054	0.000603	0.000515	0.000577	0.000552	0.000446	0.000294	0.000603			20.656	0.000105	2e-05	0.000212	0.000261	0.000351	0.000345	0.000244	0.000367	0.000218
21.186	0.000383		21.186	0.000561	0.000699	0.000916	0.000205	0.000189	0.000245	0.000283	0.0003	0.0001			20.68	0.001414	0.001673	0.001629	0.00142	0.001107	0.000654	5e-06	0.000111	0.000174			20.681	0.000529	0.000539	0.000603	0.000514	0.000577	0.000552	0.000446	0.000293	0.000603			20.682	0.000109	2.2e-05	0.000212	0.000261	0.00035	0.000344	0.000245	0.000366	0.000218
21.23	0.000383		21.23	0.000563	0.0007	0.000915	0.000214	0.000191	0.000249	0.000283	0.0003	0.000104			20.705	0.001414	0.001672	0.001629	0.00142	0.001108	0.000655	7e-06	0.000112	0.000175			20.706	0.000529	0.000539	0.000603	0.000514	0.000576	0.000552	0.000446	0.000293	0.000602			20.707	0.000113	2.4e-05	0.000212	0.00026	0.000349	0.000343	0.000245	0.000364	0.000218
21.274	0.000383		21.274	0.000565	0.000701	0.000914	0.000223	0.000193	0.000253	0.000282	0.000299	0.000108			20.73	0.001415	0.001672	0.001629	0.00142	0.001108	0.000655	1e-05	0.000113	0.000175			20.731	0.000529	0.000538	0.000604	0.000514	0.000575	0.000551	0.000446	0.000293	0.000601			20.732	0.000117	2.5e-05	0.000213	0.00026	0.000348	0.000341	0.000246	0.000363	0.000218
21.317	0.000383		21.317	0.000567	0.000702	0.000913	0.000232	0.000195	0.000256	0.000281	0.000299	0.000112			20.755	0.001416	0.001672	0.001629	0.00142	0.001108	0.000655	1.3e-05	0.000115	0.000176			20.756	0.000529	0.000537	0.000604	0.000514	0.000574	0.000551	0.000445	0.000293	0.000601			20.757	0.000121	2.7e-05	0.000213	0.00026	0.000346	0.00034	0.000247	0.000362	0.000218
21.361	0.000383		21.361	0.000569	0.000703	0.000912	0.000241	0.000197	0.00026	0.00028	0.000299	0.000116			20.78	0.001416	0.001671	0.001629	0.00142	0.001109	0.000656	1.6e-05	0.000116	0.000177			20.782	0.000528	0.000537	0.000604	0.000513	0.000573	0.000551	0.000445	0.000293	0.0006			20.783	0.000124	2.9e-05	0.000214	0.00026	0.000345	0.000339	0.000248	0.00036	0.000218
21.405	0.000383		21.405	0.000571	0.000704	0.00091	0.00025	0.000198	0.000264	0.000279	0.000298	0.000119			20.805	0.001417	0.001671	0.001629	0.00142	0.001109	0.000656	1.8e-05	0.000118	0.000177			20.807	0.000528	0.000536	0.000604	0.000513	0.000573	0.00055	0.000445	0.000293	0.000599			20.808	0.000128	3.1e-05	0.000214	0.00026	0.000344	0.000338	0.000248	0.000359	0.000218
21.449	0.000383		21.449	0.000573	0.000706	0.000909	0.000259	0.0002	0.000268	0.000278	0.000298	0.000123			20.831	0.001417	0.001671	0.001629	0.00142	0.001109	0.000657	2.1e-05	0.000119	0.000178			20.832	0.000528	0.000536	0.000605	0.000513	0.000572	0.00055	0.000445	0.000292	0.000599			20.833	0.000132	3.2e-05	0.000215	0.00026	0.000343	0.000337	0.000249	0.000358	0.000218
21.493	0.000383		21.493	0.000575	0.000707	0.000908	0.000268	0.000202	0.000271	0.000277	0.000297	0.000127			20.856	0.001418	0.00167	0.001629	0.001421	0.00111	0.000657	2.4e-05	0.000121	0.000179			20.857	0.000528	0.000535	0.000605	0.000513	0.000571	0.00055	0.000445	0.000292	0.000598			20.858	0.000136	3.4e-05	0.000215	0.000259	0.000342	0.000335	0.00025	0.000356	0.000219
21.537	0.000383		21.537	0.000577	0.000708	0.000907	0.000277	0.000204	0.000275	0.000276	0.000297	0.000131			20.881	0.001418	0.00167	0.001629	0.001421	0.00111	0.000658	2.6e-05	0.000122	0.00018			20.883	0.000528	0.000535	0.000605	0.000512	0.00057	0.000549	0.000445	0.000292	0.000597			20.884	0.00014	3.6e-05	0.000215	0.000259	0.000341	0.000334	0.00025	0.000355	0.000219
21.581	0.000384		21.581	0.000579	0.000709	0.000905	0.000286	0.000206	0.000279	0.000276	0.000297	0.000135			20.906	0.001419	0.001669	0.001628	0.001421	0.00111	0.000658	2.9e-05	0.000124	0.00018			20.908	0.000528	0.000534	0.000605	0.000512	0.00057	0.000549	0.000445	0.000292	0.000597			20.909	0.000143	3.8e-05	0.000216	0.000259	0.00034	0.000333	0.000251	0.000353	0.000219
21.625	0.000384		21.625	0.000581	0.00071	0.000904	0.000295	0.000208	0.000282	0.000275	0.000296	0.000139			20.931	0.001419	0.001669	0.001628	0.001421	0.001111	0.000658	3.2e-05	0.000125	0.000181			20.933	0.000528	0.000534	0.000606	0.000512	0.000569	0.000549	0.000445	0.000292	0.000596			20.934	0.000147	3.9e-05	0.000216	0.000259	0.000339	0.000332	0.000252	0.000352	0.000219
21.669	0.000384		21.669	0.000583	0.000711	0.000903	0.000304	0.00021	0.000286	0.000274	0.000296	0.000143			20.956	0.00142	0.001669	0.001628	0.001421	0.001111	0.000659	3.4e-05	0.000126	0.000182			20.958	0.000528	0.000533	0.000606	0.000512	0.000568	0.000548	0.000445	0.000292	0.000595			20.959	0.000151	4.1e-05	0.000217	0.000259	0.000337	0.000331	0.000253	0.000351	0.000219
21.713	0.000384		21.713	0.000585	0.000712	0.000901	0.000313	0.000212	0.00029	0.000273	0.000296	0.000147			20.982	0.00142	0.001668	0.001628	0.001421	0.001112	0.000659	3.7e-05	0.000128	0.000182			20.983	0.000528	0.000532	0.000606	0.000511	0.000567	0.000548	0.000445	0.000291	0.000595			20.984	0.000155	4.3e-05	0.000217	0.000259	0.000336	0.000329	0.000253	0.000349	0.000219
21.757	0.000384		21.757	0.000587	0.000713	0.0009	0.000322	0.000214	0.000293	0.000272	0.000295	0.000151			21.007	0.001421	0.001668	0.001628	0.001421	0.001112	0.00066	4e-05	0.000129	0.000183			21.009	0.000528	0.000532	0.000606	0.000511	0.000566	0.000548	0.000445	0.000291	0.000594			21.01	0.000159	4.4e-05	0.000217	0.000259	0.000335	0.000328	0.000254	0.000348	0.000219
21.801	0.000384		21.801	0.000589	0.000714	0.000899	0.000331	0.000216	0.000297	0.000272	0.000295	0.000155			21.032	0.001422	0.001667	0.001628	0.001421	0.001112	0.00066	4.2e-05	0.000131	0.000184			21.034	0.000528	0.000531	0.000607	0.000511	0.000566	0.000547	0.000445	0.000291	0.000593			21.035	0.000162	4.6e-05	0.000218	0.000258	0.000334	0.000327	0.000255	0.000347	0.00022
21.844	0.000384		21.844	0.000591	0.000715	0.000897	0.00034	0.000218	0.0003	0.000271	0.000295	0.000158			21.057	0.001422	0.001667	0.001628	0.001421	0.001113	0.000661	4.5e-05	0.000132	0.000185			21.059	0.000527	0.000531	0.000607	0.000511	0.000565	0.000547	0.000445	0.000291	0.000593			21.06	0.000166	4.8e-05	0.000218	0.000258	0.000333	0.000326	0.000255	0.000345	0.00022
21.888	0.000384		21.888	0.000593	0.000716	0.000896	0.000349	0.00022	0.000304	0.00027	0.000294	0.000162			21.082	0.001423	0.001667	0.001628	0.001422	0.001113	0.000661	4.8e-05	0.000134	0.000185			21.084	0.000527	0.00053	0.000607	0.00051	0.000564	0.000547	0.000445	0.000291	0.000592			21.085	0.00017	5e-05	0.000219	0.000258	0.000332	0.000325	0.000256	0.000344	0.00022
21.932	0.000384		21.932	0.000595	0.000718	0.000895	0.000357	0.000222	0.000307	0.000269	0.000294	0.000166			21.108	0.001423	0.001666	0.001628	0.001422	0.001113	0.000661	5.1e-05	0.000135	0.000186			21.11	0.000527	0.00053	0.000607	0.00051	0.000563	0.000546	0.000445	0.00029	0.000591			21.111	0.000174	5.1e-05	0.000219	0.000258	0.000331	0.000323	0.000257	0.000343	0.00022
21.976	0.000384		21.976	0.000597	0.000719	0.000893	0.000366	0.000224	0.000311	0.000269	0.000294	0.00017			21.133	0.001424	0.001666	0.001628	0.001422	0.001114	0.000662	5.3e-05	0.000136	0.000187			21.135	0.000527	0.000529	0.000608	0.00051	0.000562	0.000546	0.000445	0.00029	0.000591			21.136	0.000178	5.3e-05	0.00022	0.000258	0.00033	0.000322	0.000258	0.000341	0.00022
22.02	0.000384		22.02	0.000599	0.00072	0.000892	0.000375	0.000226	0.000315	0.000268	0.000293	0.000174			21.158	0.001424	0.001666	0.001628	0.001422	0.001114	0.000662	5.6e-05	0.000138	0.000188			21.16	0.000527	0.000528	0.000608	0.00051	0.000561	0.000546	0.000445	0.00029	0.00059			21.161	0.000182	5.5e-05	0.00022	0.000258	0.000329	0.000321	0.000258	0.00034	0.00022
22.064	0.000384		22.064	0.000601	0.000721	0.000891	0.000384	0.000228	0.000318	0.000267	0.000293	0.000177			21.183	0.001425	0.001665	0.001628	0.001422	0.001115	0.000663	5.9e-05	0.000139	0.000188			21.185	0.000527	0.000528	0.000608	0.00051	0.000561	0.000545	0.000444	0.00029	0.000589			21.186	0.000185	5.6e-05	0.000221	0.000258	0.000328	0.00032	0.000259	0.000339	0.000221
22.108	0.000384		22.108	0.000603	0.000722	0.000889	0.000392	0.00023	0.000322	0.000266	0.000293	0.000181			21.208	0.001425	0.001665	0.001628	0.001422	0.001115	0.000663	6.1e-05	0.000141	0.000189			21.21	0.000527	0.000527	0.000608	0.000509	0.00056	0.000545	0.000444	0.00029	0.000589			21.212	0.000189	5.8e-05	0.000221	0.000258	0.000327	0.000318	0.00026	0.000337	0.000221
22.152	0.000384		22.152	0.000605	0.000723	0.000888	0.000401	0.000233	0.000325	0.000266	0.000293	0.000185			21.233	0.001426	0.001664	0.001628	0.001422	0.001115	0.000664	6.4e-05	0.000142	0.00019			21.236	0.000527	0.000527	0.000609	0.000509	0.000559	0.000544	0.000444	0.00029	0.000588			21.237	0.000193	6e-05	0.000221	0.000258	0.000326	0.000317	0.00026	0.000336	0.000221
22.196	0.000384		22.196	0.000607	0.000724	0.000887	0.00041	0.000235	0.000328	0.000265	0.000292	0.000189			21.259	0.001426	0.001664	0.001628	0.001422	0.001116	0.000664	6.7e-05	0.000143	0.000191			21.261	0.000527	0.000526	0.000609	0.000509	0.000558	0.000544	0.000444	0.000289	0.000587			21.262	0.000197	6.2e-05	0.000222	0.000258	0.000324	0.000316	0.000261	0.000335	0.000221
22.24	0.000384		22.24	0.000609	0.000725	0.000885	0.000418	0.000237	0.000332	0.000264	0.000292	0.000192			21.284	0.001427	0.001664	0.001628	0.001422	0.001116	0.000664	6.9e-05	0.000145	0.000192			21.286	0.000527	0.000526	0.000609	0.000509	0.000557	0.000544	0.000444	0.000289	0.000586			21.287	0.000201	6.3e-05	0.000222	0.000258	0.000323	0.000315	0.000262	0.000333	0.000221
22.284	0.000384		22.284	0.000611	0.000726	0.000884	0.000427	0.000239	0.000335	0.000264	0.000292	0.000196			21.309	0.001427	0.001663	0.001628	0.001423	0.001117	0.000665	7.2e-05	0.000146	0.000192			21.311	0.000526	0.000525	0.000609	0.000508	0.000557	0.000543	0.000444	0.000289	0.000586			21.313	0.000204	6.5e-05	0.000223	0.000258	0.000322	0.000313	0.000263	0.000332	0.000222
22.327	0.000384		22.327	0.000613	0.000728	0.000883	0.000435	0.000241	0.000339	0.000263	0.000291	0.0002			21.334	0.001428	0.001663	0.001628	0.001423	0.001117	0.000665	7.5e-05	0.000148	0.000193			21.336	0.000526	0.000525	0.000609	0.000508	0.000556	0.000543	0.000444	0.000289	0.000585			21.338	0.000208	6.7e-05	0.000223	0.000258	0.000321	0.000312	0.000263	0.000331	0.000222
22.371	0.000384		22.371	0.000615	0.000729	0.000881	0.000444	0.000243	0.000342	0.000263	0.000291	0.000203			21.359	0.001428	0.001662	0.001628	0.001423	0.001117	0.000666	7.7e-05	0.000149	0.000194			21.362	0.000526	0.000524	0.00061	0.000508	0.000555	0.000542	0.000444	0.000289	0.000584			21.363	0.000212	6.8e-05	0.000224	0.000258	0.00032	0.000311	0.000264	0.000329	0.000222
22.415	0.000384		22.415	0.000617	0.00073	0.00088	0.000452	0.000245	0.000346	0.000262	0.000291	0.000207			21.384	0.001429	0.001662	0.001628	0.001423	0.001118	0.000666	8e-05	0.000151	0.000195			21.387	0.000526	0.000523	0.00061	0.000507	0.000554	0.000542	0.000444	0.000288	0.000584			21.388	0.000216	7e-05	0.000224	0.000258	0.000319	0.00031	0.000265	0.000328	0.000222
22.459	0.000384		22.459	0.000619	0.000731	0.000879	0.000461	0.000247	0.000349	0.000261	0.00029	0.000211			21.41	0.001429	0.001662	0.001628	0.001423	0.001118	0.000667	8.3e-05	0.000152	0.000196			21.412	0.000526	0.000523	0.00061	0.000507	0.000553	0.000542	0.000444	0.000288	0.000583			21.414	0.000219	7.2e-05	0.000225	0.000258	0.000318	0.000308	0.000265	0.000327	0.000222
22.503	0.000384		22.503	0.000621	0.000732	0.000877	0.000469	0.000249	0.000352	0.000261	0.00029	0.000214			21.435	0.00143	0.001661	0.001628	0.001423	0.001119	0.000667	8.5e-05	0.000153	0.000196			21.437	0.000526	0.000522	0.00061	0.000507	0.000552	0.000541	0.000444	0.000288	0.000582			21.439	0.000223	7.4e-05	0.000225	0.000258	0.000317	0.000307	0.000266	0.000325	0.000223
22.547	0.000384		22.547	0.000623	0.000733	0.000876	0.000478	0.000251	0.000356	0.00026	0.00029	0.000218			21.46	0.001431	0.001661	0.001628	0.001423	0.001119	0.000667	8.8e-05	0.000155	0.000197			21.463	0.000526	0.000522	0.000611	0.000507	0.000552	0.000541	0.000444	0.000288	0.000581			21.464	0.000227	7.5e-05	0.000225	0.000258	0.000316	0.000306	0.000267	0.000324	0.000223
22.591	0.000384		22.591	0.000625	0.000734	0.000875	0.000486	0.000253	0.000359	0.00026	0.00029	0.000222			21.485	0.001431	0.001661	0.001628	0.001423	0.001119	0.000668	9e-05	0.000156	0.000198			21.488	0.000526	0.000521	0.000611	0.000506	0.000551	0.00054	0.000443	0.000288	0.000581			21.489	0.000231	7.7e-05	0.000226	0.000258	0.000315	0.000305	0.000267	0.000323	0.000223
22.635	0.000384		22.635	0.000627	0.000735	0.000874	0.000494	0.000255	0.000362	0.000259	0.000289	0.000225			21.51	0.001432	0.00166	0.001628	0.001423	0.00112	0.000668	9.3e-05	0.000157	0.000199			21.513	0.000526	0.000521	0.000611	0.000506	0.00055	0.00054	0.000443	0.000287	0.00058			21.515	0.000234	7.9e-05	0.000226	0.000258	0.000314	0.000303	0.000268	0.000322	0.000223
22.679	0.000384		22.679	0.000629	0.000736	0.000872	0.000503	0.000257	0.000366	0.000259	0.000289	0.000229			21.535	0.001432	0.00166	0.001628	0.001424	0.00112	0.000669	9.6e-05	0.000159	0.0002			21.538	0.000525	0.00052	0.000611	0.000506	0.000549	0.00054	0.000443	0.000287	0.000579			21.54	0.000238	8e-05	0.000227	0.000258	0.000313	0.000302	0.000269	0.00032	0.000224
22.723	0.000384		22.723	0.000631	0.000737	0.000871	0.000511	0.000259	0.000369	0.000259	0.000289	0.000233			21.561	0.001433	0.001659	0.001628	0.001424	0.001121	0.000669	9.8e-05	0.00016	0.0002			21.563	0.000525	0.00052	0.000611	0.000506	0.000548	0.000539	0.000443	0.000287	0.000578			21.565	0.000242	8.2e-05	0.000227	0.000258	0.000312	0.000301	0.000269	0.000319	0.000224
22.767	0.000384		22.767	0.000633	0.000738	0.00087	0.000519	0.000261	0.000372	0.000258	0.000288	0.000236			21.586	0.001433	0.001659	0.001628	0.001424	0.001121	0.00067	0.000101	0.000162	0.000201			21.589	0.000525	0.000519	0.000612	0.000505	0.000547	0.000539	0.000443	0.000287	0.000578			21.59	0.000246	8.4e-05	0.000228	0.000258	0.000311	0.000299	0.00027	0.000318	0.000224
22.811	0.000384		22.811	0.000635	0.00074	0.000869	0.000527	0.000263	0.000376	0.000258	0.000288	0.00024			21.611	0.001434	0.001659	0.001628	0.001424	0.001121	0.00067	0.000104	0.000163	0.000202			21.614	0.000525	0.000519	0.000612	0.000505	0.000547	0.000538	0.000443	0.000287	0.000577			21.616	0.000249	8.6e-05	0.000228	0.000258	0.00031	0.000298	0.000271	0.000316	0.000224
22.854	0.000384		22.854	0.000637	0.000741	0.000867	0.000536	0.000265	0.000379	0.000257	0.000288	0.000243			21.636	0.001434	0.001658	0.001628	0.001424	0.001122	0.00067	0.000106	0.000164	0.000203			21.639	0.000525	0.000518	0.000612	0.000505	0.000546	0.000538	0.000443	0.000286	0.000576			21.641	0.000253	8.7e-05	0.000229	0.000258	0.000309	0.000297	0.000271	0.000315	0.000224
22.898	0.000384		22.898	0.000639	0.000742	0.000866	0.000544	0.000267	0.000382	0.000257	0.000287	0.000247			21.661	0.001435	0.001658	0.001628	0.001424	0.001122	0.000671	0.000109	0.000166	0.000204			21.664	0.000525	0.000517	0.000612	0.000505	0.000545	0.000538	0.000443	0.000286	0.000575			21.666	0.000257	8.9e-05	0.000229	0.000258	0.000308	0.000295	0.000272	0.000314	0.000225
22.942	0.000384		22.942	0.000641	0.000743	0.000865	0.000552	0.000269	0.000385	0.000257	0.000287	0.000251			21.686	0.001435	0.001657	0.001628	0.001424	0.001123	0.000671	0.000111	0.000167	0.000204			21.689	0.000525	0.000517	0.000612	0.000504	0.000544	0.000537	0.000443	0.000286	0.000574			21.691	0.000261	9.1e-05	0.00023	0.000258	0.000307	0.000294	0.000273	0.000313	0.000225
22.986	0.000384		22.986	0.000643	0.000744	0.000864	0.00056	0.000271	0.000389	0.000256	0.000287	0.000254			21.712	0.001436	0.001657	0.001628	0.001424	0.001123	0.000672	0.000114	0.000168	0.000205			21.715	0.000525	0.000516	0.000613	0.000504	0.000543	0.000537	0.000443	0.000286	0.000574			21.717	0.000264	9.2e-05	0.00023	0.000258	0.000306	0.000293	0.000273	0.000311	0.000225
23.03	0.000384		23.03	0.000644	0.000745	0.000863	0.000568	0.000273	0.000392	0.000256	0.000286	0.000258			21.737	0.001436	0.001657	0.001628	0.001424	0.001123	0.000672	0.000117	0.00017	0.000206			21.74	0.000524	0.000516	0.000613	0.000504	0.000542	0.000536	0.000442	0.000286	0.000573			21.742	0.000268	9.4e-05	0.000231	0.000258	0.000305	0.000292	0.000274	0.00031	0.000226
23.074	0.000384		23.074	0.000646	0.000746	0.000862	0.000577	0.000274	0.000396	0.000256	0.000286	0.000262			21.762	0.001437	0.001656	0.001628	0.001425	0.001124	0.000673	0.000119	0.000171	0.000207			21.765	0.000524	0.000515	0.000613	0.000504	0.000541	0.000536	0.000442	0.000285	0.000572			21.767	0.000272	9.6e-05	0.000231	0.000259	0.000305	0.00029	0.000275	0.000309	0.000226
23.118	0.000384		23.118	0.000648	0.000747	0.00086	0.000585	0.000276	0.000399	0.000255	0.000286	0.000266			21.787	0.001437	0.001656	0.001628	0.001425	0.001124	0.000673	0.000122	0.000173	0.000208			21.79	0.000524	0.000515	0.000613	0.000503	0.000541	0.000535	0.000442	0.000285	0.000571			21.792	0.000275	9.8e-05	0.000231	0.000259	0.000304	0.000289	0.000275	0.000307	0.000226
23.162	0.000384		23.162	0.00065	0.000748	0.000859	0.000593	0.000278	0.000402	0.000255	0.000285	0.000269			21.812	0.001437	0.001655	0.001628	0.001425	0.001125	0.000673	0.000124	0.000174	0.000209			21.816	0.000524	0.000514	0.000613	0.000503	0.00054	0.000535	0.000442	0.000285	0.000571			21.818	0.000279	9.9e-05	0.000232	0.000259	0.000303	0.000288	0.000276	0.000306	0.000226
23.206	0.000384		23.206	0.000652	0.000749	0.000858	0.000602	0.00028	0.000406	0.000255	0.000285	0.000273			21.837	0.001438	0.001655	0.001628	0.001425	0.001125	0.000674	0.000127	0.000175	0.00021			21.841	0.000524	0.000514	0.000614	0.000503	0.000539	0.000535	0.000442	0.000285	0.00057			21.843	0.000283	0.000101	0.000232	0.000259	0.000302	0.000286	0.000277	0.000305	0.000227
23.25	0.000384		23.25	0.000654	0.00075	0.000857	0.00061	0.000282	0.000409	0.000254	0.000285	0.000277			21.863	0.001438	0.001655	0.001628	0.001425	0.001125	0.000674	0.00013	0.000177	0.00021			21.866	0.000524	0.000513	0.000614	0.000503	0.000538	0.000534	0.000442	0.000284	0.000569			21.868	0.000286	0.000103	0.000233	0.000259	0.000301	0.000285	0.000278	0.000304	0.000227
23.294	0.000384		23.294	0.000656	0.000751	0.000856	0.000619	0.000284	0.000413	0.000254	0.000284	0.000281			21.888	0.001439	0.001654	0.001628	0.001425	0.001126	0.000675	0.000132	0.000178	0.000211			21.891	0.000524	0.000513	0.000614	0.000502	0.000537	0.000534	0.000442	0.000284	0.000568			21.893	0.00029	0.000105	0.000233	0.000259	0.0003	0.000284	0.000278	0.000302	0.000227
23.338	0.000384		23.338	0.000658	0.000752	0.000855	0.000627	0.000286	0.000416	0.000254	0.000284	0.000285			21.913	0.001439	0.001654	0.001628	0.001425	0.001126	0.000675	0.000135	0.000179	0.000212			21.916	0.000524	0.000512	0.000614	0.000502	0.000536	0.000533	0.000442	0.000284	0.000567			21.918	0.000294	0.000106	0.000234	0.000259	0.000299	0.000282	0.000279	0.000301	0.000228
23.381	0.000384		23.381	0.00066	0.000754	0.000854	0.000636	0.000287	0.00042	0.000253	0.000284	0.000289			21.938	0.00144	0.001653	0.001628	0.001425	0.001127	0.000676	0.000137	0.000181	0.000213			21.942	0.000523	0.000512	0.000614	0.000502	0.000535	0.000533	0.000441	0.000284	0.000566			21.944	0.000297	0.000108	0.000234	0.00026	0.000298	0.000281	0.00028	0.0003	0.000228
23.425	0.000384		23.425	0.000662	0.000755	0.000852	0.000645	0.000289	0.000424	0.000253	0.000283	0.000293			21.963	0.00144	0.001653	0.001628	0.001426	0.001127	0.000676	0.00014	0.000182	0.000214			21.967	0.000523	0.000511	0.000614	0.000502	0.000535	0.000532	0.000441	0.000284	0.000566			21.969	0.000301	0.00011	0.000235	0.00026	0.000297	0.00028	0.00028	0.000299	0.000228
23.469	0.000384		23.469	0.000664	0.000756	0.000851	0.000654	0.000292	0.000427	0.000253	0.000283	0.000297			21.988	0.001441	0.001653	0.001628	0.001426	0.001128	0.000677	0.000142	0.000183	0.000215			21.992	0.000523	0.000511	0.000615	0.000501	0.000534	0.000532	0.000441	0.000283	0.000565			21.994	0.000304	0.000111	0.000235	0.00026	0.000296	0.000278	0.000281	0.000298	0.000228
23.513	0.000384		23.513	0.000666	0.000757	0.00085	0.00066	0.000294	0.00043	0.000254	0.000282	0.0003			22.014	0.001441	0.001652	0.001628	0.001426	0.001128	0.000677	0.000145	0.000185	0.000215			22.017	0.000523	0.00051	0.000615	0.000501	0.000533	0.000532	0.000441	0.000283	0.000564			22.019	0.000308	0.000113	0.000236	0.00026	0.000295	0.000277	0.000282	0.000296	0.000229
23.557	0.000384		23.557	0.000668	0.000758	0.000848	0.000667	0.000296	0.000432	0.000255	0.000281	0.000303			22.039	0.001442	0.001652	0.001628	0.001426	0.001128	0.000677	0.000147	0.000186	0.000216			22.043	0.000523	0.00051	0.000615	0.000501	0.000532	0.000531	0.000441	0.000283	0.000563			22.045	0.000312	0.000115	0.000236	0.00026	0.000295	0.000276	0.000282	0.000295	0.000229
23.601	0.000383		23.601	0.00067	0.000759	0.000847	0.000673	0.000299	0.000434	0.000256	0.000281	0.000306			22.064	0.001442	0.001652	0.001628	0.001426	0.001129	0.000678	0.00015	0.000187	0.000217			22.068	0.000523	0.000509	0.000615	0.0005	0.000531	0.000531	0.000441	0.000283	0.000562			22.07	0.000315	0.000117	0.000237	0.000261	0.000294	0.000274	0.000283	0.000294	0.000229
23.645	0.000383		23.645	0.000672	0.00076	0.000846	0.000679	0.000301	0.000436	0.000258	0.00028	0.000309			22.089	0.001443	0.001651	0.001628	0.001426	0.001129	0.000678	0.000153	0.000189	0.000218			22.093	0.000523	0.000509	0.000615	0.0005	0.00053	0.00053	0.000441	0.000282	0.000561			22.095	0.000319	0.000118	0.000237	0.000261	0.000293	0.000273	0.000284	0.000293	0.00023
23.689	0.000383		23.689	0.000674	0.000761	0.000844	0.000685	0.000303	0.000437	0.000259	0.000279	0.000312			22.114	0.001443	0.001651	0.001628	0.001426	0.00113	0.000679	0.000155	0.00019	0.000219			22.118	0.000522	0.000508	0.000615	0.0005	0.000529	0.00053	0.000441	0.000282	0.000561			22.12	0.000322	0.00012	0.000238	0.000261	0.000292	0.000272	0.000284	0.000291	0.00023
23.733	0.000383		23.733	0.000675	0.000762	0.000843	0.000691	0.000305	0.000439	0.000261	0.000278	0.000315			22.14	0.001444	0.00165	0.001628	0.001426	0.00113	0.000679	0.000158	0.000191	0.00022			22.143	0.000522	0.000508	0.000616	0.0005	0.000528	0.000529	0.00044	0.000282	0.00056			22.146	0.000326	0.000122	0.000238	0.000261	0.000291	0.00027	0.000285	0.00029	0.00023
23.777	0.000382		23.777	0.000677	0.000762	0.000841	0.000697	0.000307	0.000441	0.000262	0.000277	0.000319			22.165	0.001444	0.00165	0.001628	0.001426	0.001131	0.00068	0.00016	0.000193	0.000221			22.169	0.000522	0.000507	0.000616	0.000499	0.000528	0.000529	0.00044	0.000282	0.000559			22.171	0.000329	0.000124	0.000239	0.000261	0.00029	0.000269	0.000286	0.000289	0.000231
23.821	0.000382		23.821	0.000679	0.000763	0.00084	0.000702	0.000309	0.000442	0.000264	0.000276	0.000322			22.19	0.001444	0.00165	0.001628	0.001427	0.001131	0.00068	0.000163	0.000194	0.000222			22.194	0.000522	0.000507	0.000616	0.000499	0.000527	0.000528	0.00044	0.000282	0.000558			22.196	0.000333	0.000125	0.000239	0.000262	0.000289	0.000268	0.000286	0.000288	0.000231
23.864	0.000382		23.864	0.000681	0.000764	0.000839	0.000708	0.000311	0.000443	0.000265	0.000275	0.000325			22.215	0.001445	0.001649	0.001628	0.001427	0.001131	0.00068	0.000165	0.000195	0.000222			22.219	0.000522	0.000506	0.000616	0.000499	0.000526	0.000528	0.00044	0.000281	0.000557			22.221	0.000337	0.000127	0.00024	0.000262	0.000289	0.000266	0.000287	0.000287	0.000231
23.908	0.000381		23.908	0.000682	0.000764	0.000837	0.000713	0.000313	0.000445	0.000267	0.000274	0.000327			22.24	0.001445	0.001649	0.001628	0.001427	0.001132	0.000681	0.000168	0.000197	0.000223			22.244	0.000522	0.000506	0.000616	0.000499	0.000525	0.000527	0.00044	0.000281	0.000556			22.247	0.00034	0.000129	0.00024	0.000262	0.000288	0.000265	0.000288	0.000285	0.000232
23.952	0.000381		23.952	0.000684	0.000765	0.000836	0.000718	0.000315	0.000446	0.000269	0.000272	0.00033			22.265	0.001446	0.001648	0.001628	0.001427	0.001132	0.000681	0.00017	0.000198	0.000224			22.269	0.000522	0.000505	0.000616	0.000498	0.000524	0.000527	0.00044	0.000281	0.000555			22.272	0.000344	0.000131	0.000241	0.000262	0.000287	0.000264	0.000288	0.000284	0.000232
23.996	0.00038		23.996	0.000686	0.000765	0.000834	0.000723	0.000317	0.000447	0.000271	0.000271	0.000333			22.291	0.001446	0.001648	0.001628	0.001427	0.001133	0.000682	0.000173	0.000199	0.000225			22.295	0.000521	0.000505	0.000616	0.000498	0.000523	0.000526	0.00044	0.000281	0.000555			22.297	0.000347	0.000132	0.000241	0.000263	0.000286	0.000262	0.000289	0.000283	0.000232
24.04	0.00038		24.04	0.000687	0.000765	0.000832	0.000728	0.000319	0.000447	0.000272	0.00027	0.000336			22.316	0.001447	0.001648	0.001628	0.001427	0.001133	0.000682	0.000175	0.000201	0.000226			22.32	0.000521	0.000504	0.000617	0.000498	0.000522	0.000526	0.000439	0.00028	0.000554			22.322	0.000351	0.000134	0.000242	0.000263	0.000285	0.000261	0.00029	0.000282	0.000233
24.084	0.000379		24.084	0.000689	0.000765	0.000831	0.000733	0.000321	0.000448	0.000274	0.000269	0.000339			22.341	0.001447	0.001647	0.001628	0.001427	0.001134	0.000683	0.000178	0.000202	0.000227			22.345	0.000521	0.000504	0.000617	0.000498	0.000521	0.000526	0.000439	0.00028	0.000553			22.348	0.000354	0.000136	0.000242	0.000263	0.000285	0.00026	0.00029	0.000281	0.000233
24.128	0.000379		24.128	0.00069	0.000765	0.000829	0.000737	0.000323	0.000448	0.000276	0.000267	0.000342			22.366	0.001448	0.001647	0.001628	0.001427	0.001134	0.000683	0.00018	0.000203	0.000228			22.37	0.000521	0.000503	0.000617	0.000497	0.000521	0.000525	0.000439	0.00028	0.000552			22.373	0.000357	0.000138	0.000243	0.000263	0.000284	0.000258	0.000291	0.00028	0.000233
24.172	0.000378		24.172	0.000692	0.000765	0.000827	0.000742	0.000324	0.000449	0.000278	0.000266	0.000345			22.391	0.001448	0.001647	0.001628	0.001427	0.001135	0.000684	0.000183	0.000204	0.000229			22.396	0.000521	0.000503	0.000617	0.000497	0.00052	0.000525	0.000439	0.00028	0.000551			22.398	0.000361	0.000139	0.000243	0.000264	0.000283	0.000257	0.000292	0.000278	0.000234
24.216	0.000378		24.216	0.000693	0.000765	0.000825	0.000746	0.000326	0.000449	0.00028	0.000264	0.000347			22.416	0.001448	0.001646	0.001628	0.001428	0.001135	0.000684	0.000185	0.000206	0.000229			22.421	0.000521	0.000502	0.000617	0.000497	0.000519	0.000524	0.000439	0.000279	0.00055			22.423	0.000364	0.000141	0.000244	0.000264	0.000282	0.000256	0.000292	0.000277	0.000234
24.26	0.000377		24.26	0.000695	0.000765	0.000823	0.00075	0.000327	0.000449	0.000282	0.000263	0.00035			22.442	0.001449	0.001646	0.001628	0.001428	0.001135	0.000684	0.000187	0.000207	0.00023			22.446	0.000521	0.000502	0.000617	0.000497	0.000518	0.000524	0.000439	0.000279	0.000549			22.449	0.000368	0.000143	0.000244	0.000264	0.000281	0.000254	0.000293	0.000276	0.000235
24.304	0.000376		24.304	0.000696	0.000765	0.000821	0.000753	0.000329	0.000449	0.000284	0.000261	0.000353			22.467	0.001449	0.001645	0.001628	0.001428	0.001136	0.000685	0.00019	0.000208	0.000231			22.471	0.00052	0.000501	0.000617	0.000496	0.000517	0.000523	0.000439	0.000279	0.000549			22.474	0.000371	0.000145	0.000245	0.000265	0.000281	0.000253	0.000294	0.000275	0.000235
24.348	0.000376		24.348	0.000697	0.000765	0.000819	0.000757	0.00033	0.000448	0.000286	0.000259	0.000355			22.492	0.00145	0.001645	0.001628	0.001428	0.001136	0.000685	0.000192	0.00021	0.000232			22.496	0.00052	0.000501	0.000617	0.000496	0.000516	0.000523	0.000439	0.000279	0.000548			22.499	0.000375	0.000146	0.000245	0.000265	0.00028	0.000252	0.000294	0.000274	0.000235
24.391	0.000375		24.391	0.000699	0.000764	0.000817	0.00076	0.000332	0.000448	0.000288	0.000257	0.000358			22.517	0.00145	0.001645	0.001628	0.001428	0.001137	0.000686	0.000195	0.000211	0.000233			22.522	0.00052	0.0005	0.000618	0.000496	0.000515	0.000522	0.000438	0.000278	0.000547			22.524	0.000378	0.000148	0.000246	0.000265	0.000279	0.00025	0.000295	0.000273	0.000236
24.435	0.000374		24.435	0.0007	0.000764	0.000815	0.000763	0.000333	0.000447	0.00029	0.000256	0.00036			22.542	0.00145	0.001644	0.001628	0.001428	0.001137	0.000686	0.000197	0.000212	0.000234			22.547	0.00052	0.0005	0.000618	0.000496	0.000514	0.000522	0.000438	0.000278	0.000546			22.55	0.000381	0.00015	0.000246	0.000266	0.000278	0.000249	0.000296	0.000272	0.000236
24.479	0.000373		24.479	0.000701	0.000763	0.000812	0.000766	0.000334	0.000447	0.000292	0.000254	0.000363			22.567	0.001451	0.001644	0.001628	0.001428	0.001138	0.000687	0.0002	0.000214	0.000235			22.572	0.00052	0.000499	0.000618	0.000495	0.000513	0.000521	0.000438	0.000278	0.000545			22.575	0.000385	0.000152	0.000247	0.000266	0.000278	0.000248	0.000297	0.000271	0.000236
24.523	0.000372		24.523	0.000702	0.000762	0.00081	0.000769	0.000336	0.000446	0.000294	0.000252	0.000365			22.593	0.001451	0.001644	0.001628	0.001428	0.001138	0.000687	0.000202	0.000215	0.000236			22.597	0.00052	0.000499	0.000618	0.000495	0.000513	0.000521	0.000438	0.000278	0.000544			22.6	0.000388	0.000154	0.000247	0.000266	0.000277	0.000246	0.000297	0.000269	0.000237
24.567	0.000371		24.567	0.000703	0.000761	0.000808	0.000771	0.000337	0.000445	0.000296	0.00025	0.000367			22.618	0.001452	0.001643	0.001628	0.001428	0.001139	0.000687	0.000205	0.000216	0.000236			22.622	0.000519	0.000498	0.000618	0.000495	0.000512	0.00052	0.000438	0.000277	0.000543			22.625	0.000392	0.000155	0.000248	0.000266	0.000276	0.000245	0.000298	0.000268	0.000237
24.611	0.00037		24.611	0.000704	0.00076	0.000805	0.000773	0.000338	0.000443	0.000298	0.000248	0.00037			22.643	0.001452	0.001643	0.001628	0.001429	0.001139	0.000688	0.000207	0.000217	0.000237			22.648	0.000519	0.000498	0.000618	0.000495	0.000511	0.00052	0.000438	0.000277	0.000542			22.651	0.000395	0.000157	0.000248	0.000267	0.000275	0.000243	0.000299	0.000267	0.000238
24.655	0.000369		24.655	0.000704	0.000759	0.000802	0.000775	0.000339	0.000442	0.000301	0.000246	0.000372			22.668	0.001452	0.001643	0.001628	0.001429	0.001139	0.000688	0.000209	0.000219	0.000238			22.673	0.000519	0.000497	0.000618	0.000494	0.00051	0.000519	0.000438	0.000277	0.000541			22.676	0.000398	0.000159	0.000249	0.000267	0.000275	0.000242	0.000299	0.000266	0.000238
24.699	0.000368		24.699	0.000705	0.000758	0.0008	0.000776	0.00034	0.00044	0.000303	0.000244	0.000374			22.693	0.001453	0.001642	0.001628	0.001429	0.00114	0.000689	0.000212	0.00022	0.000239			22.698	0.000519	0.000497	0.000618	0.000494	0.000509	0.000519	0.000437	0.000277	0.00054			22.701	0.000402	0.000161	0.000249	0.000267	0.000274	0.000241	0.0003	0.000265	0.000238
24.743	0.000367		24.743	0.000706	0.000757	0.000797	0.000778	0.000341	0.000439	0.000305	0.000242	0.000376			22.718	0.001453	0.001642	0.001628	0.001429	0.00114	0.000689	0.000214	0.000221	0.00024			22.723	0.000519	0.000496	0.000618	0.000494	0.000508	0.000518	0.000437	0.000276	0.00054			22.726	0.000405	0.000163	0.00025	0.000268	0.000273	0.000239	0.000301	0.000264	0.000239
24.787	0.000366		24.787	0.000706	0.000756	0.000794	0.000779	0.000342	0.000437	0.000307	0.00024	0.000378			22.744	0.001454	0.001642	0.001628	0.001429	0.001141	0.00069	0.000217	0.000223	0.000241			22.749	0.000519	0.000496	0.000619	0.000494	0.000507	0.000518	0.000437	0.000276	0.000539			22.752	0.000408	0.000164	0.00025	0.000268	0.000272	0.000238	0.000302	0.000263	0.000239
24.831	0.000364		24.831	0.000707	0.000754	0.000791	0.000779	0.000342	0.000435	0.000309	0.000238	0.00038			22.769	0.001454	0.001641	0.001628	0.001429	0.001141	0.00069	0.000219	0.000224	0.000242			22.774	0.000518	0.000495	0.000619	0.000493	0.000506	0.000518	0.000437	0.000276	0.000538			22.777	0.000412	0.000166	0.000251	0.000268	0.000272	0.000237	0.000302	0.000262	0.000239
24.875	0.000363		24.875	0.000707	0.000753	0.000788	0.00078	0.000343	0.000433	0.000311	0.000235	0.000381			22.794	0.001454	0.001641	0.001628	0.001429	0.001142	0.000691	0.000221	0.000225	0.000243			22.799	0.000518	0.000495	0.000619	0.000493	0.000505	0.000517	0.000437	0.000276	0.000537			22.802	0.000415	0.000168	0.000251	0.000269	0.000271	0.000235	0.000303	0.000261	0.00024
24.918	0.000362		24.918	0.000707	0.000751	0.000785	0.00078	0.000344	0.000431	0.000314	0.000233	0.000383			22.819	0.001455	0.001641	0.001628	0.001429	0.001142	0.000691	0.000224	0.000226	0.000243			22.824	0.000518	0.000494	0.000619	0.000493	0.000504	0.000517	0.000437	0.000275	0.000536			22.827	0.000418	0.00017	0.000252	0.000269	0.00027	0.000234	0.000304	0.00026	0.00024
24.962	0.00036		24.962	0.000708	0.00075	0.000782	0.00078	0.000344	0.000428	0.000316	0.000231	0.000385			22.844	0.001455	0.00164	0.001628	0.001429	0.001143	0.000691	0.000226	0.000228	0.000244			22.849	0.000518	0.000494	0.000619	0.000493	0.000504	0.000516	0.000437	0.000275	0.000535			22.853	0.000422	0.000172	0.000252	0.000269	0.000269	0.000233	0.000305	0.000259	0.000241
25.006	0.000359		25.006	0.000708	0.000748	0.000779	0.000779	0.000345	0.000426	0.000318	0.000229	0.000386			22.869	0.001456	0.00164	0.001628	0.00143	0.001143	0.000692	0.000229	0.000229	0.000245			22.875	0.000518	0.000493	0.000619	0.000492	0.000503	0.000516	0.000436	0.000275	0.000534			22.878	0.000425	0.000174	0.000253	0.00027	0.000269	0.000231	0.000305	0.000258	0.000241
25.05	0.000357		25.05	0.000708	0.000746	0.000776	0.000779	0.000345	0.000423	0.000321	0.000227	0.000388			22.895	0.001456	0.00164	0.001628	0.00143	0.001143	0.000692	0.000231	0.00023	0.000246			22.9	0.000518	0.000493	0.000619	0.000492	0.000502	0.000515	0.000436	0.000275	0.000533			22.903	0.000428	0.000176	0.000253	0.00027	0.000268	0.00023	0.000306	0.000257	0.000241
25.094	0.000355		25.094	0.000707	0.000744	0.000773	0.000778	0.000346	0.00042	0.000323	0.000224	0.000389			22.92	0.001456	0.001639	0.001628	0.00143	0.001144	0.000693	0.000233	0.000232	0.000247			22.925	0.000518	0.000493	0.000619	0.000492	0.000501	0.000515	0.000436	0.000274	0.000532			22.928	0.000432	0.000177	0.000254	0.00027	0.000267	0.000229	0.000307	0.000256	0.000242
25.138	0.000354		25.138	0.000707	0.000742	0.000769	0.000777	0.000346	0.000418	0.000326	0.000222	0.000391			22.945	0.001457	0.001639	0.001628	0.00143	0.001144	0.000693	0.000236	0.000233	0.000248			22.95	0.000517	0.000492	0.000619	0.000492	0.0005	0.000514	0.000436	0.000274	0.000532			22.953	0.000435	0.000179	0.000254	0.000271	0.000266	0.000227	0.000308	0.000255	0.000242
25.182	0.000352		25.182	0.000707	0.00074	0.000766	0.000775	0.000346	0.000415	0.000328	0.00022	0.000392			22.97	0.001457	0.001639	0.001628	0.00143	0.001145	0.000694	0.000238	0.000234	0.000249			22.976	0.000517	0.000492	0.000619	0.000491	0.000499	0.000514	0.000436	0.000274	0.000531			22.979	0.000438	0.000181	0.000255	0.000271	0.000266	0.000226	0.000309	0.000254	0.000243
25.226	0.00035		25.226	0.000706	0.000738	0.000763	0.000774	0.000346	0.000412	0.000331	0.000218	0.000393			22.995	0.001458	0.001638	0.001628	0.00143	0.001145	0.000694	0.000241	0.000235	0.00025			23.001	0.000517	0.000491	0.00062	0.000491	0.000498	0.000513	0.000436	0.000274	0.00053			23.004	0.000442	0.000183	0.000255	0.000271	0.000265	0.000225	0.000309	0.000252	0.000243
25.27	0.000348		25.27	0.000706	0.000736	0.000759	0.000772	0.000346	0.000408	0.000334	0.000216	0.000394			23.02	0.001458	0.001638	0.001628	0.00143	0.001146	0.000695	0.000243	0.000237	0.00025			23.026	0.000517	0.000491	0.00062	0.000491	0.000497	0.000513	0.000436	0.000273	0.000529			23.029	0.000445	0.000185	0.000256	0.000272	0.000264	0.000223	0.00031	0.000251	0.000243
25.314	0.000346		25.314	0.000705	0.000734	0.000756	0.000769	0.000346	0.000405	0.000336	0.000214	0.000396			23.046	0.001458	0.001638	0.001628	0.00143	0.001146	0.000695	0.000246	0.000238	0.000251			23.051	0.000517	0.00049	0.00062	0.000491	0.000496	0.000513	0.000436	0.000273	0.000528			23.054	0.000448	0.000187	0.000256	0.000272	0.000263	0.000222	0.000311	0.00025	0.000244
25.358	0.000344		25.358	0.000704	0.000732	0.000753	0.000767	0.000346	0.000402	0.000339	0.000212	0.000397			23.071	0.001459	0.001637	0.001628	0.00143	0.001147	0.000695	0.000248	0.000239	0.000252			23.076	0.000517	0.00049	0.00062	0.00049	0.000496	0.000512	0.000435	0.000273	0.000527			23.08	0.000451	0.000189	0.000257	0.000272	0.000263	0.000221	0.000312	0.000249	0.000244
25.402	0.000342		25.402	0.000704	0.000729	0.000749	0.000764	0.000346	0.000399	0.000342	0.000209	0.000398			23.096	0.001459	0.001637	0.001628	0.001431	0.001147	0.000696	0.00025	0.000241	0.000253			23.102	0.000516	0.000489	0.00062	0.00049	0.000495	0.000512	0.000435	0.000273	0.000526			23.105	0.000455	0.000191	0.000257	0.000273	0.000262	0.000219	0.000313	0.000248	0.000245
25.445	0.00034		25.445	0.000703	0.000727	0.000746	0.000761	0.000345	0.000395	0.000345	0.000207	0.000398			23.121	0.001459	0.001637	0.001628	0.001431	0.001147	0.000696	0.000253	0.000242	0.000254			23.127	0.000516	0.000489	0.00062	0.00049	0.000494	0.000511	0.000435	0.000272	0.000525			23.13	0.000458	0.000193	0.000258	0.000273	0.000261	0.000218	0.000313	0.000247	0.000245
25.489	0.000338		25.489	0.000702	0.000724	0.000742	0.000758	0.000345	0.000391	0.000348	0.000205	0.000399			23.146	0.00146	0.001636	0.001628	0.001431	0.001148	0.000697	0.000255	0.000243	0.000255			23.152	0.000516	0.000488	0.00062	0.00049	0.000493	0.000511	0.000435	0.000272	0.000524			23.155	0.000462	0.000195	0.000258	0.000273	0.00026	0.000217	0.000314	0.000246	0.000245
25.533	0.000336		25.533	0.0007	0.000722	0.000739	0.000755	0.000345	0.000388	0.000351	0.000203	0.0004			23.172	0.00146	0.001636	0.001628	0.001431	0.001148	0.000697	0.000258	0.000245	0.000255			23.177	0.000516	0.000488	0.00062	0.000489	0.000492	0.00051	0.000435	0.000272	0.000523			23.181	0.000465	0.000197	0.000259	0.000274	0.00026	0.000215	0.000315	0.000245	0.000246
25.577	0.000334		25.577	0.000699	0.00072	0.000736	0.000751	0.000344	0.000384	0.000354	0.000201	0.000401			23.197	0.001461	0.001636	0.001628	0.001431	0.001149	0.000698	0.00026	0.000246	0.000256			23.202	0.000516	0.000487	0.00062	0.000489	0.000491	0.00051	0.000435	0.000271	0.000523			23.206	0.000468	0.000199	0.00026	0.000274	0.000259	0.000214	0.000316	0.000244	0.000246
25.621	0.000331		25.621	0.000698	0.000717	0.000732	0.000748	0.000343	0.00038	0.000357	0.000199	0.000401			23.222	0.001461	0.001635	0.001628	0.001431	0.001149	0.000698	0.000263	0.000247	0.000257			23.228	0.000516	0.000487	0.00062	0.000489	0.00049	0.00051	0.000435	0.000271	0.000522			23.231	0.000472	0.000201	0.00026	0.000274	0.000258	0.000213	0.000317	0.000243	0.000246
25.665	0.000329		25.665	0.000696	0.000715	0.000729	0.000744	0.000343	0.000376	0.00036	0.000197	0.000402			23.247	0.001461	0.001635	0.001628	0.001431	0.00115	0.000699	0.000265	0.000249	0.000258			23.253	0.000515	0.000486	0.00062	0.000489	0.000489	0.000509	0.000435	0.000271	0.000521			23.256	0.000475	0.000203	0.000261	0.000275	0.000257	0.000211	0.000318	0.000242	0.000247
25.709	0.000327		25.709	0.000695	0.000712	0.000726	0.00074	0.000342	0.000372	0.000363	0.000196	0.000402			23.272	0.001462	0.001635	0.001628	0.001431	0.00115	0.000699	0.000268	0.00025	0.000259			23.278	0.000515	0.000486	0.00062	0.000489	0.000488	0.000509	0.000435	0.000271	0.00052			23.282	0.000479	0.000205	0.000261	0.000275	0.000257	0.00021	0.000319	0.000241	0.000247
25.753	0.000324		25.753	0.000693	0.00071	0.000723	0.000735	0.000341	0.000368	0.000366	0.000194	0.000402			23.297	0.001462	0.001634	0.001628	0.001431	0.001151	0.000699	0.00027	0.000251	0.00026			23.303	0.000515	0.000485	0.000621	0.000488	0.000487	0.000508	0.000435	0.00027	0.000519			23.307	0.000482	0.000207	0.000262	0.000275	0.000256	0.000209	0.000319	0.00024	0.000248
25.797	0.000322		25.797	0.000691	0.000707	0.000719	0.000731	0.00034	0.000364	0.000369	0.000192	0.000403			23.323	0.001463	0.001634	0.001628	0.001431	0.001151	0.0007	0.000273	0.000253	0.000261			23.329	0.000515	0.000485	0.000621	0.000488	0.000486	0.000508	0.000434	0.00027	0.000518			23.332	0.000486	0.000209	0.000262	0.000276	0.000255	0.000207	0.00032	0.000239	0.000248
25.841	0.000319		25.841	0.00069	0.000705	0.000716	0.000726	0.000339	0.00036	0.000373	0.00019	0.000403			23.348	0.001463	0.001634	0.001628	0.001432	0.001152	0.0007	0.000275	0.000254	0.000262			23.354	0.000515	0.000484	0.000621	0.000488	0.000485	0.000507	0.000434	0.00027	0.000517			23.357	0.000489	0.000211	0.000263	0.000276	0.000254	0.000206	0.000321	0.000238	0.000248
25.885	0.000316		25.885	0.000688	0.000702	0.000713	0.000721	0.000338	0.000356	0.000376	0.000188	0.000403			23.373	0.001464	0.001634	0.001628	0.001432	0.001152	0.000701	0.000278	0.000255	0.000262			23.379	0.000515	0.000484	0.000621	0.000488	0.000484	0.000507	0.000434	0.00027	0.000516			23.383	0.000493	0.000213	0.000264	0.000276	0.000253	0.000205	0.000322	0.000237	0.000249
25.928	0.000314		25.928	0.000686	0.0007	0.00071	0.000717	0.000337	0.000351	0.000379	0.000186	0.000403			23.398	0.001464	0.001633	0.001628	0.001432	0.001153	0.000701	0.00028	0.000257	0.000263			23.404	0.000514	0.000483	0.000621	0.000488	0.000483	0.000506	0.000434	0.000269	0.000515			23.408	0.000496	0.000215	0.000264	0.000277	0.000253	0.000203	0.000323	0.000236	0.000249
25.972	0.000311		25.972	0.000684	0.000698	0.000707	0.000712	0.000336	0.000347	0.000382	0.000184	0.000403			23.423	0.001464	0.001633	0.001628	0.001432	0.001153	0.000702	0.000283	0.000258	0.000264			23.429	0.000514	0.000483	0.000621	0.000487	0.000482	0.000506	0.000434	0.000269	0.000514			23.433	0.0005	0.000217	0.000265	0.000277	0.000252	0.000202	0.000324	0.000235	0.00025
26.016	0.000308		26.016	0.000681	0.000696	0.000704	0.000707	0.000335	0.000342	0.000385	0.000183	0.000403			23.448	0.001465	0.001633	0.001628	0.001432	0.001154	0.000702	0.000286	0.00026	0.000265			23.455	0.000514	0.000482	0.000621	0.000487	0.000481	0.000506	0.000434	0.000269	0.000513			23.458	0.000504	0.000219	0.000266	0.000278	0.000251	0.0002	0.000325	0.000234	0.00025
26.06	0.000306		26.06	0.000679	0.000693	0.000701	0.000702	0.000334	0.000338	0.000389	0.000181	0.000403			23.474	0.001465	0.001632	0.001628	0.001432	0.001154	0.000703	0.000288	0.000261	0.000266			23.48	0.000514	0.000482	0.000621	0.000487	0.00048	0.000505	0.000434	0.000268	0.000512			23.484	0.000507	0.000221	0.000266	0.000278	0.00025	0.000199	0.000326	0.000233	0.000251
26.104	0.000303		26.104	0.000677	0.000691	0.000697	0.000696	0.000333	0.000333	0.000392	0.000179	0.000402			23.499	0.001465	0.001632	0.001628	0.001432	0.001155	0.000703	0.00029	0.000262	0.000267			23.505	0.000513	0.000481	0.00062	0.000487	0.000479	0.000505	0.000434	0.000268	0.000511			23.509	0.00051	0.000224	0.000267	0.00028	0.000251	0.000197	0.000327	0.000233	0.000252
26.148	0.0003		26.148	0.000674	0.000689	0.000694	0.000691	0.000332	0.000329	0.000395	0.000178	0.000402			23.524	0.001466	0.001632	0.001628	0.001432	0.001155	0.000704	0.000292	0.000263	0.000268			23.53	0.000513	0.000481	0.00062	0.000487	0.000478	0.000504	0.000434	0.000267	0.000509			23.534	0.000513	0.000227	0.000269	0.000281	0.000251	0.000196	0.000329	0.000232	0.000253
26.192	0.000297		26.192	0.000672	0.000688	0.000691	0.000686	0.000331	0.000324	0.000398	0.000176	0.000402			23.549	0.001466	0.001632	0.001628	0.001432	0.001156	0.000705	0.000293	0.000264	0.00027			23.555	0.000513	0.00048	0.000619	0.000487	0.000477	0.000503	0.000433	0.000267	0.000508			23.559	0.000515	0.00023	0.00027	0.000283	0.000251	0.000195	0.00033	0.000232	0.000254
26.236	0.000294		26.236	0.000669	0.000686	0.000688	0.000681	0.00033	0.000319	0.000401	0.000174	0.000401			23.574	0.001466	0.001632	0.001628	0.001433	0.001157	0.000705	0.000295	0.000265	0.000271			23.581	0.000512	0.00048	0.000619	0.000487	0.000476	0.000503	0.000433	0.000266	0.000506			23.585	0.000518	0.000233	0.000271	0.000284	0.000251	0.000193	0.000331	0.000232	0.000255
26.28	0.000291		26.28	0.000667	0.000684	0.000686	0.000675	0.000329	0.000314	0.000403	0.000173	0.000401			23.599	0.001466	0.001632	0.001628	0.001433	0.001158	0.000706	0.000296	0.000266	0.000272			23.606	0.000512	0.000479	0.000618	0.000487	0.000475	0.000502	0.000433	0.000266	0.000505			23.61	0.00052	0.000235	0.000272	0.000286	0.000251	0.000192	0.000333	0.000232	0.000256
26.324	0.000288		26.324	0.000664	0.000683	0.000683	0.00067	0.000328	0.000309	0.000406	0.000171	0.0004			23.625	0.001466	0.001632	0.001628	0.001433	0.001158	0.000706	0.000298	0.000267	0.000273			23.631	0.000512	0.000479	0.000617	0.000487	0.000474	0.000502	0.000433	0.000265	0.000503			23.635	0.000523	0.000238	0.000273	0.000287	0.000252	0.000191	0.000334	0.000232	0.000257
26.368	0.000285		26.368	0.000661	0.000681	0.00068	0.000665	0.000327	0.000304	0.000409	0.00017	0.0004			23.65	0.001466	0.001632	0.001628	0.001433	0.001159	0.000707	0.000299	0.000268	0.000274			23.656	0.000511	0.000478	0.000617	0.000487	0.000473	0.000501	0.000433	0.000265	0.000502			23.66	0.000525	0.000241	0.000275	0.000289	0.000252	0.00019	0.000336	0.000232	0.000258
26.412	0.000282		26.412	0.000659	0.00068	0.000677	0.00066	0.000326	0.000299	0.000411	0.000168	0.000399			23.675	0.001466	0.001632	0.001628	0.001433	0.00116	0.000708	0.000301	0.000269	0.000275			23.682	0.000511	0.000478	0.000616	0.000487	0.000472	0.000501	0.000432	0.000264	0.0005			23.686	0.000528	0.000244	0.000276	0.00029	0.000252	0.000188	0.000337	0.000232	0.000259
26.455	0.000278		26.455	0.000656	0.000679	0.000674	0.000654	0.000326	0.000294	0.000414	0.000167	0.000398			23.7	0.001467	0.001632	0.001628	0.001433	0.001161	0.000708	0.000302	0.000269	0.000276			23.707	0.000511	0.000477	0.000615	0.000487	0.000471	0.0005	0.000432	0.000264	0.000499			23.711	0.00053	0.000247	0.000277	0.000292	0.000252	0.000187	0.000339	0.000232	0.000261
26.499	0.000275		26.499	0.000653	0.000678	0.000671	0.000649	0.000325	0.000288	0.000416	0.000166	0.000398			23.725	0.001467	0.001632	0.001628	0.001433	0.001161	0.000709	0.000304	0.00027	0.000277			23.732	0.00051	0.000477	0.000615	0.000487	0.000469	0.0005	0.000432	0.000263	0.000497			23.736	0.000532	0.00025	0.000279	0.000293	0.000253	0.000186	0.00034	0.000232	0.000262
26.543	0.000272		26.543	0.00065	0.000677	0.000668	0.000644	0.000325	0.000283	0.000419	0.000165	0.000397			23.75	0.001467	0.001632	0.001627	0.001433	0.001162	0.00071	0.000305	0.000271	0.000278			23.757	0.00051	0.000476	0.000614	0.000487	0.000468	0.0005	0.000432	0.000263	0.000496			23.761	0.000535	0.000253	0.00028	0.000295	0.000253	0.000185	0.000342	0.000232	0.000263
26.587	0.000269		26.587	0.000647	0.000676	0.000666	0.000639	0.000324	0.000278	0.000421	0.000163	0.000396			23.776	0.001467	0.001632	0.001627	0.001433	0.001163	0.00071	0.000306	0.000272	0.000279			23.782	0.000509	0.000476	0.000613	0.000487	0.000467	0.000499	0.000432	0.000262	0.000494			23.787	0.000537	0.000256	0.000282	0.000297	0.000253	0.000184	0.000343	0.000233	0.000264
26.631	0.000265		26.631	0.000644	0.000675	0.000663	0.000634	0.000324	0.000272	0.000423	0.000162	0.000396			23.801	0.001467	0.001633	0.001627	0.001434	0.001164	0.000711	0.000307	0.000273	0.00028			23.808	0.000509	0.000475	0.000612	0.000487	0.000466	0.000499	0.000431	0.000262	0.000492			23.812	0.000539	0.000259	0.000283	0.000298	0.000254	0.000183	0.000345	0.000233	0.000265
26.675	0.000262		26.675	0.000641	0.000675	0.00066	0.000629	0.000324	0.000267	0.000425	0.000161	0.000395			23.826	0.001467	0.001633	0.001627	0.001434	0.001164	0.000711	0.000309	0.000274	0.000281			23.833	0.000509	0.000475	0.000612	0.000487	0.000465	0.000498	0.000431	0.000261	0.000491			23.837	0.000542	0.000262	0.000285	0.0003	0.000254	0.000182	0.000346	0.000233	0.000267
26.719	0.000259		26.719	0.000637	0.000674	0.000658	0.000624	0.000324	0.000262	0.000427	0.00016	0.000394			23.851	0.001467	0.001633	0.001627	0.001434	0.001165	0.000712	0.00031	0.000274	0.000282			23.858	0.000508	0.000474	0.000611	0.000487	0.000464	0.000498	0.000431	0.00026	0.000489			23.862	0.000544	0.000265	0.000286	0.000302	0.000255	0.000181	0.000348	0.000233	0.000268
26.763	0.000255		26.763	0.000634	0.000674	0.000655	0.000619	0.000324	0.000256	0.000429	0.000159	0.000393			23.876	0.001467	0.001633	0.001627	0.001434	0.001166	0.000713	0.000311	0.000275	0.000283			23.883	0.000508	0.000474	0.00061	0.000487	0.000463	0.000497	0.000431	0.00026	0.000488			23.887	0.000546	0.000268	0.000288	0.000303	0.000255	0.00018	0.000349	0.000233	0.000269
26.807	0.000252		26.807	0.000631	0.000673	0.000653	0.000614	0.000324	0.000251	0.00043	0.000158	0.000393			23.901	0.001467	0.001633	0.001627	0.001434	0.001167	0.000713	0.000312	0.000276	0.000284			23.909	0.000507	0.000473	0.000609	0.000487	0.000462	0.000497	0.00043	0.000259	0.000486			23.913	0.000548	0.000271	0.000289	0.000305	0.000255	0.000179	0.000351	0.000234	0.00027
26.851	0.000248		26.851	0.000628	0.000673	0.00065	0.00061	0.000324	0.000245	0.000432	0.000157	0.000392			23.927	0.001467	0.001633	0.001627	0.001434	0.001168	0.000714	0.000313	0.000277	0.000285			23.934	0.000507	0.000473	0.000608	0.000487	0.000461	0.000496	0.00043	0.000259	0.000484			23.938	0.00055	0.000274	0.000291	0.000307	0.000256	0.000178	0.000352	0.000234	0.000272
26.895	0.000244		26.895	0.000624	0.000673	0.000648	0.000605	0.000325	0.00024	0.000433	0.000157	0.000391			23.952	0.001467	0.001633	0.001627	0.001434	0.001168	0.000715	0.000314	0.000277	0.000286			23.959	0.000507	0.000472	0.000607	0.000488	0.00046	0.000496	0.00043	0.000258	0.000483			23.963	0.000553	0.000277	0.000292	0.000308	0.000256	0.000177	0.000354	0.000234	0.000273
26.939	0.000241		26.939	0.000621	0.000673	0.000646	0.000601	0.000326	0.000234	0.000434	0.000156	0.00039			23.977	0.001468	0.001634	0.001627	0.001434	0.001169	0.000715	0.000315	0.000278	0.000287			23.984	0.000506	0.000472	0.000606	0.000488	0.000459	0.000496	0.000429	0.000258	0.000481			23.988	0.000555	0.00028	0.000294	0.00031	0.000257	0.000176	0.000355	0.000235	0.000274
26.982	0.000237		26.982	0.000618	0.000673	0.000644	0.000596	0.000326	0.000229	0.000435	0.000155	0.000389			24.002	0.001468	0.001634	0.001626	0.001434	0.00117	0.000716	0.000316	0.000279	0.000288			24.009	0.000506	0.000471	0.000605	0.000488	0.000458	0.000495	0.000429	0.000257	0.000479			24.014	0.000557	0.000283	0.000295	0.000312	0.000257	0.000175	0.000357	0.000235	0.000275
27.026	0.000234		27.026	0.000614	0.000673	0.000641	0.000592	0.000327	0.000223	0.000436	0.000155	0.000388			24.027	0.001468	0.001634	0.001626	0.001435	0.001171	0.000717	0.000317	0.000279	0.000289			24.035	0.000505	0.000471	0.000604	0.000488	0.000457	0.000495	0.000429	0.000256	0.000478			24.039	0.000559	0.000286	0.000297	0.000314	0.000258	0.000175	0.000358	0.000236	0.000277
27.07	0.00023		27.07	0.000611	0.000673	0.000639	0.000588	0.000328	0.000218	0.000436	0.000154	0.000388			24.052	0.001468	0.001634	0.001626	0.001435	0.001172	0.000717	0.000318	0.00028	0.00029			24.06	0.000505	0.00047	0.000603	0.000488	0.000456	0.000494	0.000428	0.000256	0.000476			24.064	0.000561	0.000289	0.000299	0.000315	0.000259	0.000174	0.00036	0.000236	0.000278
27.114	0.000226		27.114	0.000607	0.000674	0.000638	0.000584	0.000329	0.000212	0.000437	0.000154	0.000387			24.078	0.001468	0.001634	0.001626	0.001435	0.001172	0.000718	0.000319	0.00028	0.000291			24.085	0.000504	0.00047	0.000602	0.000488	0.000456	0.000494	0.000428	0.000255	0.000474			24.089	0.000563	0.000292	0.0003	0.000317	0.000259	0.000173	0.000361	0.000236	0.000279
27.158	0.000222		27.158	0.000604	0.000674	0.000636	0.00058	0.00033	0.000207	0.000437	0.000154	0.000386			24.103	0.001468	0.001635	0.001626	0.001435	0.001173	0.000719	0.00032	0.000281	0.000292			24.11	0.000504	0.000469	0.000601	0.000488	0.000455	0.000494	0.000428	0.000255	0.000473			24.115	0.000565	0.000296	0.000302	0.000319	0.00026	0.000173	0.000363	0.000237	0.000281
27.202	0.000218		27.202	0.0006	0.000674	0.000634	0.000576	0.000332	0.000202	0.000437	0.000153	0.000385			24.128	0.001468	0.001635	0.001626	0.001435	0.001174	0.000719	0.00032	0.000281	0.000293			24.135	0.000503	0.000468	0.0006	0.000488	0.000454	0.000493	0.000427	0.000254	0.000471			24.14	0.000566	0.000299	0.000304	0.000321	0.00026	0.000172	0.000364	0.000237	0.000282
27.246	0.000215		27.246	0.000597	0.000675	0.000632	0.000573	0.000333	0.000197	0.000437	0.000153	0.000383			24.153	0.001468	0.001635	0.001625	0.001435	0.001175	0.00072	0.000321	0.000282	0.000293			24.161	0.000503	0.000468	0.000598	0.000489	0.000453	0.000493	0.000427	0.000253	0.000469			24.165	0.000568	0.000302	0.000306	0.000323	0.000261	0.000171	0.000366	0.000238	0.000283
27.29	0.000211		27.29	0.000593	0.000675	0.000631	0.000569	0.000334	0.000192	0.000437	0.000153	0.000382			24.178	0.001468	0.001636	0.001625	0.001435	0.001176	0.000721	0.000322	0.000282	0.000294			24.186	0.000502	0.000467	0.000597	0.000489	0.000452	0.000492	0.000427	0.000253	0.000467			24.19	0.00057	0.000305	0.000307	0.000324	0.000262	0.000171	0.000367	0.000238	0.000284
27.334	0.000207		27.334	0.00059	0.000676	0.00063	0.000566	0.000336	0.000187	0.000437	0.000153	0.000381			24.204	0.001468	0.001636	0.001625	0.001435	0.001177	0.000721	0.000322	0.000283	0.000295			24.211	0.000502	0.000467	0.000596	0.000489	0.000451	0.000492	0.000426	0.000252	0.000466			24.216	0.000572	0.000308	0.000309	0.000326	0.000262	0.00017	0.000368	0.000239	0.000286
27.378	0.000203		27.378	0.000586	0.000676	0.000628	0.000563	0.000338	0.000182	0.000436	0.000153	0.00038			24.229	0.001468	0.001636	0.001625	0.001435	0.001178	0.000722	0.000323	0.000283	0.000296			24.236	0.000501	0.000466	0.000595	0.000489	0.00045	0.000492	0.000426	0.000251	0.000464			24.241	0.000573	0.000311	0.000311	0.000328	0.000263	0.00017	0.00037	0.000239	0.000287
27.422	0.000199		27.422	0.000582	0.000677	0.000627	0.000559	0.000339	0.000177	0.000435	0.000154	0.000379			24.254	0.001468	0.001636	0.001624	0.001435	0.001178	0.000723	0.000323	0.000284	0.000296			24.262	0.000501	0.000466	0.000594	0.000489	0.000449	0.000491	0.000425	0.000251	0.000462			24.266	0.000575	0.000314	0.000313	0.00033	0.000264	0.000169	0.000371	0.00024	0.000288
27.465	0.000195		27.465	0.000579	0.000677	0.000626	0.000556	0.000341	0.000173	0.000435	0.000154	0.000377			24.279	0.001468	0.001637	0.001624	0.001435	0.001179	0.000723	0.000324	0.000284	0.000297			24.287	0.0005	0.000465	0.000593	0.000489	0.000449	0.000491	0.000425	0.00025	0.00046			24.291	0.000577	0.000317	0.000315	0.000332	0.000264	0.000169	0.000373	0.000241	0.00029
27.509	0.000191		27.509	0.000575	0.000678	0.000625	0.000554	0.000343	0.000168	0.000433	0.000154	0.000376			24.304	0.001468	0.001637	0.001624	0.001435	0.00118	0.000724	0.000324	0.000284	0.000298			24.312	0.0005	0.000465	0.000591	0.00049	0.000448	0.000491	0.000424	0.00025	0.000458			24.317	0.000578	0.00032	0.000317	0.000334	0.000265	0.000169	0.000374	0.000241	0.000291
27.553	0.000187		27.553	0.000571	0.000679	0.000624	0.000551	0.000345	0.000164	0.000432	0.000155	0.000374			24.329	0.001467	0.001637	0.001624	0.001435	0.001181	0.000725	0.000325	0.000285	0.000299			24.337	0.000499	0.000464	0.00059	0.00049	0.000447	0.00049	0.000424	0.000249	0.000457			24.342	0.00058	0.000323	0.000318	0.000335	0.000266	0.000168	0.000375	0.000242	0.000292
27.597	0.000183		27.597	0.000568	0.000679	0.000624	0.000548	0.000347	0.00016	0.000431	0.000155	0.000373			24.355	0.001467	0.001638	0.001623	0.001435	0.001182	0.000725	0.000325	0.000285	0.000299			24.362	0.000499	0.000463	0.000589	0.00049	0.000446	0.00049	0.000424	0.000248	0.000455			24.367	0.000581	0.000326	0.00032	0.000337	0.000267	0.000168	0.000376	0.000243	0.000294
27.641	0.000179		27.641	0.000564	0.00068	0.000623	0.000546	0.000349	0.000156	0.000429	0.000156	0.000371			24.38	0.001467	0.001638	0.001623	0.001435	0.001183	0.000726	0.000326	0.000285	0.0003			24.388	0.000498	0.000463	0.000588	0.00049	0.000445	0.00049	0.000423	0.000248	0.000453			24.392	0.000582	0.00033	0.000322	0.000339	0.000267	0.000168	0.000378	0.000243	0.000295
27.685	0.000175		27.685	0.00056	0.000681	0.000622	0.000543	0.000351	0.000152	0.000428	0.000157	0.00037			24.405	0.001467	0.001639	0.001623	0.001435	0.001184	0.000727	0.000326	0.000285	0.000301			24.413	0.000498	0.000462	0.000586	0.00049	0.000445	0.000489	0.000423	0.000247	0.000451			24.418	0.000584	0.000333	0.000324	0.000341	0.000268	0.000168	0.000379	0.000244	0.000296
27.729	0.000171		27.729	0.000557	0.000682	0.000622	0.000541	0.000353	0.000148	0.000426	0.000157	0.000368			24.43	0.001467	0.001639	0.001622	0.001435	0.001184	0.000727	0.000326	0.000286	0.000301			24.438	0.000497	0.000462	0.000585	0.00049	0.000444	0.000489	0.000422	0.000246	0.000449			24.443	0.000585	0.000336	0.000326	0.000343	0.000269	0.000168	0.00038	0.000245	0.000297
27.773	0.000167		27.773	0.000553	0.000683	0.000622	0.000539	0.000355	0.000144	0.000424	0.000158	0.000366			24.455	0.001467	0.001639	0.001622	0.001435	0.001185	0.000728	0.000326	0.000286	0.000302			24.463	0.000497	0.000461	0.000584	0.000491	0.000443	0.000489	0.000421	0.000246	0.000447			24.468	0.000586	0.000339	0.000328	0.000345	0.00027	0.000167	0.000381	0.000245	0.000299
27.817	0.000163		27.817	0.000549	0.000683	0.000621	0.000537	0.000357	0.000141	0.000422	0.000159	0.000364			24.48	0.001467	0.00164	0.001622	0.001435	0.001186	0.000729	0.000327	0.000286	0.000302			24.488	0.000496	0.000461	0.000582	0.000491	0.000442	0.000489	0.000421	0.000245	0.000445			24.493	0.000587	0.000342	0.00033	0.000347	0.000271	0.000167	0.000382	0.000246	0.0003
27.861	0.000158		27.861	0.000546	0.000684	0.000621	0.000535	0.000359	0.000137	0.000419	0.00016	0.000363			24.506	0.001467	0.00164	0.001621	0.001435	0.001187	0.000729	0.000327	0.000286	0.000303			24.514	0.000496	0.00046	0.000581	0.000491	0.000442	0.000488	0.00042	0.000244	0.000444			24.519	0.000588	0.000345	0.000332	0.000349	0.000271	0.000167	0.000383	0.000247	0.000301
27.905	0.000154		27.905	0.000542	0.000685	0.000621	0.000533	0.000361	0.000134	0.000417	0.000162	0.000361			24.531	0.001467	0.00164	0.001621	0.001435	0.001188	0.00073	0.000327	0.000286	0.000303			24.539	0.000495	0.00046	0.00058	0.000491	0.000441	0.000488	0.00042	0.000244	0.000442			24.544	0.000589	0.000348	0.000334	0.000351	0.000272	0.000167	0.000384	0.000247	0.000302
27.949	0.00015		27.949	0.000538	0.000686	0.000621	0.000531	0.000363	0.000131	0.000415	0.000163	0.000359			24.556	0.001467	0.001641	0.001621	0.001435	0.001189	0.000731	0.000327	0.000286	0.000304			24.564	0.000494	0.000459	0.000579	0.000491	0.00044	0.000488	0.000419	0.000243	0.00044			24.569	0.00059	0.000351	0.000336	0.000353	0.000273	0.000167	0.000386	0.000248	0.000304
27.992	0.000146		27.992	0.000535	0.000687	0.000621	0.000529	0.000366	0.000128	0.000412	0.000164	0.000356			24.581	0.001466	0.001641	0.00162	0.001435	0.001189	0.000732	0.000327	0.000286	0.000304			24.589	0.000494	0.000458	0.000577	0.000491	0.00044	0.000488	0.000419	0.000242	0.000438			24.594	0.000591	0.000354	0.000338	0.000355	0.000274	0.000168	0.000386	0.000249	0.000305
28.036	0.000143		28.036	0.000531	0.000688	0.000621	0.000528	0.000368	0.000126	0.000409	0.000166	0.000354			24.606	0.001466	0.001642	0.00162	0.001435	0.00119	0.000732	0.000327	0.000286	0.000305			24.615	0.000493	0.000458	0.000576	0.000491	0.000439	0.000487	0.000418	0.000242	0.000436			24.62	0.000592	0.000357	0.00034	0.000357	0.000275	0.000168	0.000387	0.00025	0.000306
28.08	0.000139		28.08	0.000528	0.000689	0.00062	0.000526	0.00037	0.000123	0.000406	0.000168	0.000352			24.631	0.001466	0.001642	0.001619	0.001435	0.001191	0.000733	0.000327	0.000286	0.000305			24.64	0.000493	0.000457	0.000575	0.000492	0.000438	0.000487	0.000417	0.000241	0.000434			24.645	0.000593	0.00036	0.000342	0.000359	0.000276	0.000168	0.000388	0.000251	0.000307
28.124	0.000135		28.124	0.000525	0.000689	0.00062	0.000525	0.000372	0.000121	0.000403	0.000169	0.000349			24.657	0.001466	0.001642	0.001619	0.001435	0.001192	0.000734	0.000327	0.000286	0.000305			24.665	0.000492	0.000457	0.000573	0.000492	0.000438	0.000487	0.000417	0.00024	0.000432			24.67	0.000593	0.000362	0.000343	0.000361	0.000277	0.000168	0.000389	0.000251	0.000308
28.168	0.000131		28.168	0.000521	0.00069	0.00062	0.000524	0.000374	0.000119	0.0004	0.000171	0.000347			24.682	0.001466	0.001643	0.001619	0.001435	0.001193	0.000734	0.000327	0.000286	0.000306			24.69	0.000491	0.000456	0.000572	0.000492	0.000437	0.000487	0.000416	0.00024	0.00043			24.695	0.000594	0.000365	0.000345	0.000363	0.000278	0.000168	0.00039	0.000252	0.000309
28.212	0.000127		28.212	0.000518	0.000691	0.00062	0.000522	0.000376	0.000117	0.000397	0.000173	0.000344			24.707	0.001466	0.001643	0.001618	0.001435	0.001194	0.000735	0.000326	0.000286	0.000306			24.715	0.000491	0.000456	0.000571	0.000492	0.000436	0.000486	0.000416	0.000239	0.000429			24.721	0.000595	0.000368	0.000347	0.000365	0.000279	0.000169	0.000391	0.000253	0.00031
28.256	0.000123		28.256	0.000515	0.000692	0.00062	0.000521	0.000378	0.000115	0.000394	0.000175	0.000342			24.732	0.001465	0.001644	0.001618	0.001435	0.001195	0.000736	0.000326	0.000286	0.000306			24.741	0.00049	0.000455	0.000569	0.000492	0.000436	0.000486	0.000415	0.000238	0.000427			24.746	0.000595	0.000371	0.000349	0.000367	0.000279	0.000169	0.000392	0.000254	0.000311
28.3	0.000119		28.3	0.000512	0.000693	0.00062	0.00052	0.000381	0.000113	0.000391	0.000177	0.000339			24.757	0.001465	0.001644	0.001617	0.001435	0.001195	0.000736	0.000326	0.000286	0.000307			24.766	0.000489	0.000455	0.000568	0.000492	0.000435	0.000486	0.000414	0.000238	0.000425			24.771	0.000595	0.000374	0.000351	0.000369	0.00028	0.000169	0.000392	0.000255	0.000313
28.344	0.000116		28.344	0.000509	0.000694	0.00062	0.000519	0.000383	0.000112	0.000387	0.00018	0.000336			24.782	0.001465	0.001644	0.001617	0.001435	0.001196	0.000737	0.000326	0.000286	0.000307			24.791	0.000489	0.000454	0.000566	0.000493	0.000435	0.000486	0.000414	0.000237	0.000423			24.796	0.000596	0.000377	0.000353	0.000371	0.000281	0.00017	0.000393	0.000256	0.000314
28.388	0.000112		28.388	0.000506	0.000695	0.00062	0.000519	0.000385	0.00011	0.000384	0.000182	0.000333			24.808	0.001465	0.001645	0.001616	0.001435	0.001197	0.000738	0.000325	0.000286	0.000307			24.816	0.000488	0.000454	0.000565	0.000493	0.000434	0.000486	0.000413	0.000236	0.000421			24.821	0.000596	0.00038	0.000355	0.000373	0.000282	0.00017	0.000394	0.000256	0.000315
28.432	0.000108		28.432	0.000503	0.000696	0.00062	0.000518	0.000387	0.000109	0.000381	0.000184	0.000331			24.833	0.001465	0.001645	0.001616	0.001435	0.001198	0.000738	0.000325	0.000286	0.000307			24.841	0.000487	0.000453	0.000564	0.000493	0.000433	0.000485	0.000412	0.000236	0.000419			24.847	0.000596	0.000382	0.000357	0.000375	0.000283	0.000171	0.000394	0.000257	0.000316
28.476	0.000105		28.476	0.0005	0.000697	0.00062	0.000517	0.000389	0.000108	0.000377	0.000187	0.000327			24.858	0.001464	0.001646	0.001615	0.001434	0.001199	0.000739	0.000325	0.000285	0.000308			24.867	0.000487	0.000452	0.000562	0.000493	0.000433	0.000485	0.000412	0.000235	0.000417			24.872	0.000596	0.000385	0.000359	0.000377	0.000284	0.000171	0.000395	0.000258	0.000317
28.519	0.000101		28.519	0.000497	0.000698	0.00062	0.000517	0.000391	0.000107	0.000374	0.000189	0.000324			24.883	0.001464	0.001646	0.001615	0.001434	0.001199	0.00074	0.000324	0.000285	0.000308			24.892	0.000486	0.000452	0.000561	0.000493	0.000432	0.000485	0.000411	0.000234	0.000415			24.897	0.000596	0.000388	0.000361	0.000379	0.000285	0.000172	0.000395	0.000259	0.000317
28.563	9.8e-05		28.563	0.000495	0.000699	0.00062	0.000517	0.000394	0.000106	0.00037	0.000192	0.000321			24.908	0.001464	0.001647	0.001614	0.001434	0.0012	0.00074	0.000324	0.000285	0.000308			24.917	0.000485	0.000451	0.00056	0.000493	0.000432	0.000485	0.00041	0.000233	0.000413			24.922	0.000596	0.00039	0.000363	0.000381	0.000286	0.000173	0.000396	0.00026	0.000318
28.607	9.5e-05		28.607	0.000492	0.0007	0.00062	0.000516	0.000396	0.000106	0.000367	0.000195	0.000318			24.933	0.001464	0.001647	0.001614	0.001434	0.001201	0.000741	0.000323	0.000285	0.000308			24.942	0.000485	0.000451	0.000558	0.000493	0.000431	0.000485	0.000409	0.000233	0.000412			24.948	0.000596	0.000393	0.000365	0.000383	0.000287	0.000173	0.000396	0.000261	0.000319
28.651	9.1e-05		28.651	0.00049	0.000701	0.00062	0.000516	0.000398	0.000105	0.000363	0.000198	0.000315			24.959	0.001463	0.001647	0.001613	0.001434	0.001202	0.000742	0.000323	0.000284	0.000308			24.968	0.000484	0.00045	0.000557	0.000494	0.000431	0.000484	0.000409	0.000232	0.00041			24.973	0.000596	0.000396	0.000366	0.000385	0.000288	0.000174	0.000397	0.000262	0.00032
28.695	8.8e-05		28.695	0.000487	0.000702	0.000619	0.000516	0.0004	0.000105	0.00036	0.000201	0.000311			24.984	0.001463	0.001648	0.001613	0.001434	0.001202	0.000742	0.000322	0.000284	0.000308			24.993	0.000483	0.00045	0.000556	0.000494	0.00043	0.000484	0.000408	0.000231	0.000408			24.998	0.000595	0.000398	0.000368	0.000387	0.000289	0.000175	0.000397	0.000263	0.000321
28.739	8.5e-05		28.739	0.000485	0.000703	0.000619	0.000517	0.000402	0.000105	0.000356	0.000204	0.000308			25.009	0.001463	0.001648	0.001612	0.001433	0.001203	0.000743	0.000322	0.000284	0.000308			25.018	0.000482	0.000449	0.000555	0.000494	0.00043	0.000484	0.000407	0.000231	0.000406			25.023	0.000595	0.000401	0.00037	0.000389	0.000291	0.000175	0.000397	0.000264	0.000322
28.783	8.2e-05		28.783	0.000483	0.000704	0.000619	0.000517	0.000404	0.000105	0.000353	0.000207	0.000304			25.034	0.001462	0.001649	0.001612	0.001433	0.001204	0.000744	0.000321	0.000283	0.000308			25.043	0.000482	0.000449	0.000553	0.000494	0.000429	0.000484	0.000406	0.00023	0.000404			25.049	0.000594	0.000403	0.000372	0.000391	0.000292	0.000176	0.000397	0.000265	0.000323
28.827	7.9e-05		28.827	0.000481	0.000705	0.000618	0.000517	0.000407	0.000105	0.000349	0.00021	0.000301			25.059	0.001462	0.001649	0.001611	0.001433	0.001205	0.000744	0.00032	0.000283	0.000308			25.068	0.000481	0.000448	0.000552	0.000494	0.000429	0.000484	0.000406	0.000229	0.000402			25.074	0.000594	0.000406	0.000374	0.000393	0.000293	0.000177	0.000398	0.000266	0.000323
28.871	7.6e-05		28.871	0.000479	0.000706	0.000618	0.000518	0.000409	0.000106	0.000346	0.000213	0.000297			25.085	0.001462	0.001649	0.001611	0.001433	0.001205	0.000745	0.00032	0.000283	0.000308			25.094	0.00048	0.000448	0.000551	0.000494	0.000428	0.000484	0.000405	0.000229	0.0004			25.099	0.000593	0.000408	0.000375	0.000395	0.000294	0.000178	0.000398	0.000267	0.000324
28.915	7.3e-05		28.915	0.000478	0.000706	0.000617	0.000519	0.000411	0.000106	0.000342	0.000216	0.000293			25.11	0.001461	0.00165	0.00161	0.001433	0.001206	0.000746	0.000319	0.000282	0.000308			25.119	0.00048	0.000447	0.000549	0.000494	0.000428	0.000484	0.000404	0.000228	0.000399			25.124	0.000593	0.000411	0.000377	0.000397	0.000295	0.000179	0.000398	0.000268	0.000325
28.959	7e-05		28.959	0.000476	0.000707	0.000617	0.000519	0.000413	0.000106	0.000339	0.000219	0.00029			25.135	0.001461	0.00165	0.001609	0.001432	0.001207	0.000746	0.000318	0.000282	0.000308			25.144	0.000479	0.000447	0.000548	0.000495	0.000428	0.000483	0.000403	0.000227	0.000397			25.15	0.000592	0.000413	0.000379	0.000398	0.000296	0.00018	0.000398	0.000269	0.000325
29.003	6.7e-05		29.003	0.000475	0.000708	0.000616	0.00052	0.000415	0.000107	0.000336	0.000222	0.000286			25.16	0.001461	0.001651	0.001609	0.001432	0.001208	0.000747	0.000318	0.000282	0.000308			25.169	0.000478	0.000446	0.000547	0.000495	0.000427	0.000483	0.000403	0.000227	0.000395			25.175	0.000591	0.000416	0.00038	0.0004	0.000297	0.000181	0.000398	0.00027	0.000326
29.046	6.4e-05		29.046	0.000474	0.000709	0.000616	0.000522	0.000417	0.000108	0.000332	0.000226	0.000282			25.185	0.00146	0.001651	0.001608	0.001432	0.001208	0.000747	0.000317	0.000281	0.000308			25.195	0.000477	0.000446	0.000546	0.000495	0.000427	0.000483	0.000402	0.000226	0.000393			25.2	0.00059	0.000418	0.000382	0.000402	0.000298	0.000182	0.000398	0.000271	0.000326
29.09	6.1e-05		29.09	0.000472	0.000709	0.000615	0.000523	0.000419	0.000109	0.000329	0.000229	0.000278			25.21	0.00146	0.001651	0.001608	0.001432	0.001209	0.000748	0.000316	0.000281	0.000308			25.22	0.000477	0.000445	0.000544	0.000495	0.000426	0.000483	0.000401	0.000225	0.000392			25.225	0.000589	0.00042	0.000384	0.000404	0.000299	0.000183	0.000398	0.000272	0.000327
29.134	5.9e-05		29.134	0.000471	0.00071	0.000615	0.000524	0.000422	0.00011	0.000326	0.000232	0.000274			25.236	0.00146	0.001652	0.001607	0.001431	0.00121	0.000749	0.000315	0.00028	0.000307			25.245	0.000476	0.000445	0.000543	0.000495	0.000426	0.000483	0.0004	0.000225	0.00039			25.251	0.000588	0.000423	0.000385	0.000406	0.000301	0.000184	0.000398	0.000273	0.000327
29.178	5.6e-05		29.178	0.00047	0.000711	0.000614	0.000526	0.000424	0.000111	0.000323	0.000235	0.000271			25.261	0.001459	0.001652	0.001606	0.001431	0.00121	0.000749	0.000314	0.00028	0.000307			25.27	0.000475	0.000444	0.000542	0.000495	0.000426	0.000483	0.000399	0.000224	0.000388			25.276	0.000587	0.000425	0.000387	0.000408	0.000302	0.000185	0.000398	0.000274	0.000328
29.222	5.3e-05		29.222	0.00047	0.000711	0.000613	0.000527	0.000426	0.000112	0.00032	0.000238	0.000267			25.286	0.001459	0.001653	0.001606	0.001431	0.001211	0.00075	0.000314	0.000279	0.000307			25.295	0.000474	0.000444	0.000541	0.000495	0.000425	0.000483	0.000399	0.000223	0.000386			25.301	0.000586	0.000427	0.000389	0.00041	0.000303	0.000186	0.000398	0.000274	0.000328
29.266	5.1e-05		29.266	0.000469	0.000712	0.000612	0.000529	0.000428	0.000114	0.000317	0.000242	0.000263			25.311	0.001459	0.001653	0.001605	0.00143	0.001212	0.000751	0.000313	0.000279	0.000307			25.321	0.000473	0.000443	0.000539	0.000496	0.000425	0.000483	0.000398	0.000222	0.000385			25.326	0.000585	0.000429	0.00039	0.000411	0.000304	0.000187	0.000398	0.000276	0.000329
29.31	4.8e-05		29.31	0.000468	0.000712	0.000611	0.000531	0.00043	0.000115	0.000314	0.000245	0.000259			25.336	0.001458	0.001653	0.001605	0.00143	0.001212	0.000751	0.000312	0.000278	0.000306			25.346	0.000473	0.000443	0.000538	0.000496	0.000425	0.000482	0.000397	0.000222	0.000383			25.352	0.000584	0.000431	0.000392	0.000413	0.000305	0.000189	0.000397	0.000277	0.000329
29.354	4.6e-05		29.354	0.000468	0.000712	0.00061	0.000533	0.000432	0.000117	0.000311	0.000248	0.000255			25.361	0.001458	0.001654	0.001604	0.00143	0.001213	0.000752	0.000311	0.000278	0.000306			25.371	0.000472	0.000443	0.000537	0.000496	0.000424	0.000482	0.000396	0.000221	0.000381			25.377	0.000583	0.000434	0.000393	0.000415	0.000306	0.00019	0.000397	0.000278	0.000329
29.398	4.4e-05		29.398	0.000467	0.000712	0.000609	0.000535	0.000434	0.000118	0.000308	0.000251	0.000252			25.387	0.001458	0.001654	0.001603	0.001429	0.001214	0.000753	0.00031	0.000277	0.000306			25.396	0.000471	0.000442	0.000536	0.000496	0.000424	0.000482	0.000395	0.000221	0.00038			25.402	0.000581	0.000436	0.000395	0.000416	0.000308	0.000191	0.000397	0.000279	0.00033
29.442	4.1e-05		29.442	0.000467	0.000712	0.000608	0.000537	0.000435	0.00012	0.000305	0.000254	0.000248			25.412	0.001457	0.001654	0.001603	0.001429	0.001214	0.000753	0.000309	0.000277	0.000305			25.421	0.00047	0.000442	0.000535	0.000496	0.000424	0.000482	0.000395	0.00022	0.000378			25.427	0.00058	0.000438	0.000396	0.000418	0.000309	0.000192	0.000397	0.00028	0.00033
29.486	3.9e-05		29.486	0.000467	0.000712	0.000607	0.000539	0.000437	0.000122	0.000302	0.000257	0.000244			25.437	0.001457	0.001655	0.001602	0.001429	0.001215	0.000754	0.000308	0.000276	0.000305			25.447	0.00047	0.000441	0.000533	0.000496	0.000424	0.000482	0.000394	0.000219	0.000377			25.453	0.000578	0.00044	0.000398	0.00042	0.00031	0.000194	0.000396	0.000281	0.00033
29.529	3.7e-05		29.529	0.000467	0.000712	0.000605	0.000542	0.000439	0.000124	0.0003	0.00026	0.00024			25.462	0.001457	0.001655	0.001601	0.001428	0.001215	0.000755	0.000307	0.000276	0.000304			25.472	0.000469	0.000441	0.000532	0.000497	0.000423	0.000482	0.000393	0.000219	0.000375			25.478	0.000577	0.000442	0.000399	0.000421	0.000311	0.000195	0.000396	0.000282	0.00033
29.573	3.5e-05		29.573	0.000467	0.000712	0.000604	0.000544	0.000441	0.000126	0.000297	0.000262	0.000237			25.487	0.001456	0.001655	0.001601	0.001428	0.001216	0.000755	0.000306	0.000275	0.000304			25.497	0.000468	0.00044	0.000531	0.000497	0.000423	0.000482	0.000392	0.000218	0.000373			25.503	0.000575	0.000444	0.0004	0.000423	0.000313	0.000197	0.000396	0.000283	0.000331
29.617	3.2e-05		29.617	0.000467	0.000712	0.000602	0.000546	0.000443	0.000128	0.000294	0.000265	0.000233			25.512	0.001456	0.001656	0.0016	0.001428	0.001217	0.000756	0.000305	0.000275	0.000304			25.522	0.000467	0.00044	0.00053	0.000497	0.000423	0.000482	0.000392	0.000217	0.000372			25.528	0.000574	0.000446	0.000402	0.000424	0.000314	0.000198	0.000395	0.000284	0.000331
29.661	3e-05		29.661	0.000467	0.000711	0.000601	0.000549	0.000445	0.00013	0.000292	0.000267	0.000229			25.538	0.001455	0.001656	0.001599	0.001427	0.001217	0.000757	0.000304	0.000274	0.000303			25.548	0.000467	0.000439	0.000529	0.000497	0.000423	0.000482	0.000391	0.000217	0.00037			25.554	0.000572	0.000448	0.000403	0.000426	0.000315	0.000199	0.000395	0.000285	0.000331
29.705	2.8e-05		29.705	0.000468	0.000711	0.000599	0.000552	0.000446	0.000132	0.000289	0.00027	0.000225			25.563	0.001455	0.001656	0.001599	0.001427	0.001218	0.000757	0.000303	0.000274	0.000302			25.573	0.000466	0.000439	0.000528	0.000497	0.000423	0.000482	0.00039	0.000216	0.000369			25.579	0.000571	0.00045	0.000404	0.000427	0.000316	0.000201	0.000394	0.000286	0.000331
29.749	2.6e-05		29.749	0.000468	0.00071	0.000597	0.000554	0.000448	0.000134	0.000287	0.000272	0.000222			25.588	0.001455	0.001657	0.001598	0.001426	0.001218	0.000758	0.000302	0.000273	0.000302			25.598	0.000465	0.000438	0.000526	0.000497	0.000422	0.000482	0.000389	0.000215	0.000368			25.604	0.000569	0.000452	0.000406	0.000429	0.000318	0.000202	0.000394	0.000287	0.000331
29.793	2.4e-05		29.793	0.000468	0.000709	0.000596	0.000557	0.00045	0.000137	0.000284	0.000274	0.000218			25.613	0.001454	0.001657	0.001598	0.001426	0.001219	0.000758	0.000301	0.000272	0.000301			25.623	0.000464	0.000438	0.000525	0.000497	0.000422	0.000482	0.000388	0.000215	0.000366			25.629	0.000567	0.000454	0.000407	0.00043	0.000319	0.000204	0.000393	0.000288	0.000331
29.837	2.2e-05		29.837	0.000469	0.000708	0.000594	0.00056	0.000451	0.000139	0.000282	0.000276	0.000214			25.638	0.001454	0.001657	0.001597	0.001425	0.001219	0.000759	0.0003	0.000272	0.000301			25.648	0.000464	0.000437	0.000524	0.000498	0.000422	0.000481	0.000388	0.000214	0.000365			25.655	0.000566	0.000455	0.000408	0.000431	0.00032	0.000205	0.000393	0.000289	0.000331
29.881	2e-05		29.881	0.00047	0.000707	0.000592	0.000562	0.000453	0.000142	0.000279	0.000278	0.000211			25.663	0.001454	0.001658	0.001596	0.001425	0.00122	0.00076	0.000299	0.000271	0.0003			25.674	0.000463	0.000437	0.000523	0.000498	0.000422	0.000481	0.000387	0.000213	0.000363			25.68	0.000564	0.000457	0.00041	0.000433	0.000322	0.000207	0.000392	0.00029	0.00033
29.925	1.9e-05		29.925	0.00047	0.000706	0.00059	0.000565	0.000454	0.000144	0.000277	0.00028	0.000207			25.689	0.001453	0.001658	0.001596	0.001424	0.00122	0.00076	0.000298	0.000271	0.000299			25.699	0.000462	0.000437	0.000522	0.000498	0.000422	0.000481	0.000386	0.000213	0.000362			25.705	0.000562	0.000459	0.000411	0.000434	0.000323	0.000209	0.000391	0.000291	0.00033
29.969	1.7e-05		29.969	0.000471	0.000705	0.000588	0.000568	0.000456	0.000147	0.000275	0.000281	0.000204			25.714	0.001453	0.001658	0.001595	0.001424	0.001221	0.000761	0.000297	0.00027	0.000299			25.724	0.000461	0.000436	0.000521	0.000498	0.000422	0.000481	0.000386	0.000212	0.000361			25.73	0.00056	0.000461	0.000412	0.000435	0.000324	0.00021	0.000391	0.000292	0.00033
30.013	1.5e-05		30.013	0.000472	0.000704	0.000585	0.000571	0.000458	0.00015	0.000272	0.000282	0.0002			25.739	0.001453	0.001659	0.001594	0.001424	0.001221	0.000762	0.000296	0.00027	0.000298			25.749	0.000461	0.000436	0.00052	0.000498	0.000422	0.000481	0.000385	0.000212	0.00036			25.755	0.000558	0.000463	0.000413	0.000436	0.000326	0.000212	0.00039	0.000293	0.00033
30.056	1.3e-05		30.056	0.000473	0.000702	0.000583	0.000573	0.000459	0.000152	0.00027	0.000284	0.000197			25.764	0.001452	0.001659	0.001594	0.001423	0.001222	0.000762	0.000295	0.000269	0.000297			25.774	0.00046	0.000435	0.000518	0.000498	0.000422	0.000481	0.000384	0.000211	0.000358			25.781	0.000557	0.000464	0.000414	0.000438	0.000327	0.000213	0.00039	0.000294	0.00033
30.1	1.2e-05		30.1	0.000474	0.000701	0.000581	0.000576	0.00046	0.000155	0.000268	0.000285	0.000193			25.789	0.001452	0.001659	0.001593	0.001422	0.001222	0.000763	0.000294	0.000268	0.000297			25.8	0.000459	0.000435	0.000517	0.000499	0.000422	0.000481	0.000383	0.00021	0.000357			25.806	0.000555	0.000466	0.000415	0.000439	0.000328	0.000215	0.000389	0.000295	0.000329
30.144	1e-05		30.144	0.000475	0.000699	0.000579	0.000578	0.000462	0.000158	0.000265	0.000285	0.00019			25.814	0.001451	0.00166	0.001592	0.001422	0.001222	0.000764	0.000293	0.000268	0.000296			25.825	0.000459	0.000434	0.000516	0.000499	0.000422	0.000481	0.000383	0.00021	0.000356			25.831	0.000553	0.000468	0.000417	0.00044	0.00033	0.000217	0.000388	0.000296	0.000329
30.188	8e-06		30.188	0.000476	0.000697	0.000576	0.000581	0.000463	0.000161	0.000263	0.000286	0.000187			25.84	0.001451	0.00166	0.001592	0.001421	0.001223	0.000764	0.000292	0.000267	0.000295			25.85	0.000458	0.000434	0.000515	0.000499	0.000422	0.000481	0.000382	0.000209	0.000355			25.856	0.000551	0.00047	0.000418	0.000441	0.000331	0.000219	0.000387	0.000297	0.000328
30.232	7e-06		30.232	0.000477	0.000695	0.000574	0.000583	0.000464	0.000164	0.00026	0.000286	0.000183			25.865	0.001451	0.00166	0.001591	0.001421	0.001223	0.000765	0.000291	0.000267	0.000294			25.875	0.000457	0.000434	0.000514	0.000499	0.000422	0.000481	0.000381	0.000209	0.000354			25.882	0.000549	0.000471	0.000419	0.000442	0.000333	0.00022	0.000387	0.000298	0.000328
30.276	5e-06		30.276	0.000479	0.000693	0.000571	0.000585	0.000466	0.000167	0.000258	0.000286	0.00018			25.89	0.00145	0.001661	0.00159	0.00142	0.001224	0.000765	0.00029	0.000266	0.000293			25.901	0.000457	0.000433	0.000513	0.000499	0.000422	0.000481	0.000381	0.000208	0.000353			25.907	0.000547	0.000473	0.00042	0.000443	0.000334	0.000222	0.000386	0.000299	0.000328
30.32	4e-06		30.32	0.00048	0.000691	0.000569	0.000587	0.000467	0.00017	0.000256	0.000286	0.000177			25.915	0.00145	0.001661	0.00159	0.00142	0.001224	0.000766	0.000289	0.000266	0.000293			25.926	0.000456	0.000433	0.000512	0.000499	0.000422	0.000481	0.00038	0.000208	0.000351			25.932	0.000545	0.000475	0.000421	0.000443	0.000335	0.000224	0.000385	0.0003	0.000327
30.364	2e-06		30.364	0.000481	0.000689	0.000566	0.000589	0.000468	0.000173	0.000253	0.000286	0.000174			25.94	0.00145	0.001661	0.001589	0.001419	0.001224	0.000767	0.000288	0.000265	0.000292			25.951	0.000455	0.000432	0.000511	0.0005	0.000422	0.000481	0.00038	0.000207	0.00035			25.957	0.000543	0.000476	0.000422	0.000444	0.000337	0.000226	0.000384	0.000301	0.000326
30.408	1e-06		30.408	0.000482	0.000687	0.000564	0.000591	0.000469	0.000176	0.000251	0.000286	0.000171			25.965	0.00145	0.001662	0.001588	0.001419	0.001225	0.000767	0.000288	0.000265	0.000291			25.976	0.000455	0.000432	0.00051	0.0005	0.000422	0.00048	0.000379	0.000206	0.000349			25.983	0.000541	0.000478	0.000423	0.000445	0.000338	0.000228	0.000384	0.000302	0.000326
30.452	0		30.452	0.000484	0.000684	0.000561	0.000592	0.00047	0.00018	0.000249	0.000285	0.000168			25.991	0.001449	0.001662	0.001588	0.001418	0.001225	0.000768	0.000287	0.000264	0.00029			26.001	0.000454	0.000432	0.000508	0.0005	0.000422	0.00048	0.000379	0.000206	0.000348			26.008	0.000539	0.000479	0.000424	0.000446	0.000339	0.000229	0.000383	0.000303	0.000325
30.496	-1e-06		30.496	0.000485	0.000682	0.000559	0.000594	0.000471	0.000183	0.000246	0.000284	0.000165			26.016	0.001449	0.001662	0.001587	0.001417	0.001225	0.000769	0.000286	0.000264	0.000289			26.027	0.000453	0.000431	0.000507	0.0005	0.000422	0.00048	0.000378	0.000205	0.000348			26.033	0.000537	0.000481	0.000425	0.000446	0.000341	0.000231	0.000382	0.000304	0.000325
30.54	-3e-06		30.54	0.000487	0.000679	0.000556	0.000595	0.000472	0.000186	0.000244	0.000283	0.000162			26.041	0.001449	0.001663	0.001586	0.001417	0.001225	0.000769	0.000285	0.000263	0.000288			26.052	0.000453	0.000431	0.000506	0.0005	0.000422	0.00048	0.000378	0.000205	0.000347			26.058	0.000535	0.000483	0.000426	0.000447	0.000342	0.000233	0.000381	0.000305	0.000324
30.583	-4e-06		30.583	0.000488	0.000676	0.000554	0.000596	0.000473	0.00019	0.000241	0.000282	0.00016			26.066	0.001448	0.001663	0.001586	0.001416	0.001226	0.00077	0.000284	0.000263	0.000287			26.077	0.000452	0.000431	0.000505	0.0005	0.000422	0.00048	0.000377	0.000204	0.000346			26.084	0.000533	0.000484	0.000427	0.000447	0.000344	0.000235	0.000381	0.000306	0.000323
30.627	-5e-06		30.627	0.000489	0.000674	0.000551	0.000597	0.000474	0.000193	0.000239	0.000281	0.000157			26.091	0.001448	0.001663	0.001585	0.001416	0.001226	0.000771	0.000283	0.000262	0.000286			26.102	0.000452	0.00043	0.000504	0.0005	0.000422	0.00048	0.000377	0.000204	0.000345			26.109	0.000532	0.000486	0.000428	0.000448	0.000345	0.000237	0.00038	0.000307	0.000323
30.671	-6e-06		30.671	0.000491	0.000671	0.000549	0.000598	0.000474	0.000197	0.000236	0.000279	0.000155			26.117	0.001448	0.001664	0.001585	0.001415	0.001226	0.000771	0.000282	0.000261	0.000285			26.128	0.000451	0.00043	0.000503	0.000501	0.000423	0.00048	0.000376	0.000203	0.000344			26.134	0.00053	0.000487	0.000429	0.000448	0.000346	0.000239	0.000379	0.000308	0.000322
30.715	-7e-06		30.715	0.000492	0.000668	0.000546	0.000598	0.000475	0.0002	0.000233	0.000277	0.000152			26.142	0.001448	0.001664	0.001584	0.001414	0.001227	0.000772	0.000281	0.000261	0.000284			26.153	0.00045	0.00043	0.000502	0.000501	0.000423	0.00048	0.000376	0.000203	0.000343			26.159	0.000528	0.000489	0.000429	0.000449	0.000348	0.000241	0.000378	0.000309	0.000321
30.759	-8e-06		30.759	0.000494	0.000665	0.000544	0.000599	0.000476	0.000204	0.000231	0.000276	0.00015			26.167	0.001447	0.001664	0.001583	0.001414	0.001227	0.000772	0.000281	0.000261	0.000283			26.178	0.00045	0.000429	0.0005	0.000501	0.000423	0.00048	0.000375	0.000202	0.000343			26.185	0.000526	0.00049	0.00043	0.000449	0.000349	0.000243	0.000377	0.00031	0.00032
30.803	-9e-06		30.803	0.000496	0.000662	0.000542	0.000599	0.000476	0.000208	0.000228	0.000273	0.000148			26.192	0.001447	0.001664	0.001583	0.001413	0.001227	0.000773	0.00028	0.00026	0.000282			26.203	0.000449	0.000429	0.000499	0.000501	0.000423	0.000479	0.000375	0.000202	0.000342			26.21	0.000524	0.000492	0.000431	0.000449	0.00035	0.000245	0.000376	0.00031	0.000319
30.847	-9e-06		30.847	0.000497	0.000658	0.000539	0.000599	0.000477	0.000211	0.000226	0.000271	0.000146			26.217	0.001447	0.001665	0.001582	0.001412	0.001227	0.000774	0.000279	0.00026	0.000281			26.228	0.000449	0.000429	0.000498	0.000501	0.000423	0.000479	0.000375	0.000201	0.000341			26.235	0.000522	0.000493	0.000432	0.00045	0.000352	0.000247	0.000375	0.000311	0.000318
30.891	-1e-05		30.891	0.000499	0.000655	0.000537	0.000599	0.000477	0.000215	0.000223	0.000269	0.000144			26.242	0.001447	0.001665	0.001582	0.001412	0.001227	0.000774	0.000278	0.000259	0.00028			26.254	0.000448	0.000429	0.000497	0.000501	0.000424	0.000479	0.000374	0.000201	0.00034			26.26	0.00052	0.000495	0.000433	0.00045	0.000353	0.000249	0.000375	0.000312	0.000318
30.935	-1.1e-05		30.935	0.0005	0.000652	0.000535	0.000599	0.000477	0.000219	0.00022	0.000266	0.000142			26.268	0.001447	0.001665	0.001581	0.001411	0.001228	0.000775	0.000278	0.000259	0.000279			26.279	0.000448	0.000428	0.000496	0.000501	0.000424	0.000479	0.000374	0.0002	0.00034			26.286	0.000518	0.000496	0.000434	0.00045	0.000354	0.000251	0.000374	0.000313	0.000317
30.979	-1.1e-05		30.979	0.000502	0.000648	0.000533	0.000598	0.000477	0.000223	0.000218	0.000264	0.00014			26.293	0.001447	0.001666	0.00158	0.00141	0.001228	0.000775	0.000277	0.000258	0.000277			26.304	0.000447	0.000428	0.000495	0.000501	0.000424	0.000479	0.000374	0.0002	0.000339			26.311	0.000516	0.000497	0.000434	0.00045	0.000356	0.000253	0.000373	0.000314	0.000316
31.023	-1.2e-05		31.023	0.000503	0.000645	0.000531	0.000598	0.000477	0.000226	0.000215	0.000261	0.000138			26.318	0.001446	0.001666	0.00158	0.00141	0.001228	0.000776	0.000276	0.000258	0.000276			26.329	0.000447	0.000428	0.000494	0.000501	0.000425	0.000479	0.000373	0.000199	0.000339			26.336	0.000514	0.000499	0.000435	0.00045	0.000357	0.000255	0.000372	0.000315	0.000315
31.066	-1.2e-05		31.066	0.000505	0.000641	0.000529	0.000597	0.000477	0.00023	0.000212	0.000258	0.000137			26.343	0.001446	0.001666	0.001579	0.001409	0.001228	0.000777	0.000276	0.000257	0.000275			26.354	0.000447	0.000428	0.000492	0.000501	0.000425	0.000479	0.000373	0.000199	0.000338			26.361	0.000512	0.0005	0.000436	0.00045	0.000358	0.000258	0.000371	0.000315	0.000314
31.11	-1.3e-05		31.11	0.000507	0.000638	0.000528	0.000596	0.000477	0.000234	0.00021	0.000255	0.000135			26.368	0.001446	0.001666	0.001579	0.001408	0.001228	0.000777	0.000275	0.000257	0.000274			26.38	0.000446	0.000427	0.000491	0.000501	0.000425	0.000478	0.000373	0.000198	0.000338			26.387	0.00051	0.000501	0.000437	0.00045	0.000359	0.00026	0.00037	0.000316	0.000313
31.154	-1.3e-05		31.154	0.000508	0.000634	0.000526	0.000595	0.000477	0.000238	0.000207	0.000252	0.000134			26.393	0.001446	0.001667	0.001578	0.001408	0.001228	0.000778	0.000274	0.000257	0.000273			26.405	0.000446	0.000427	0.00049	0.000501	0.000426	0.000478	0.000373	0.000198	0.000337			26.412	0.000509	0.000503	0.000438	0.00045	0.000361	0.000262	0.000369	0.000317	0.000312
31.198	-1.4e-05		31.198	0.00051	0.00063	0.000524	0.000594	0.000476	0.000241	0.000205	0.000249	0.000133			26.419	0.001446	0.001667	0.001578	0.001407	0.001228	0.000778	0.000274	0.000256	0.000272			26.43	0.000445	0.000427	0.000489	0.000501	0.000426	0.000478	0.000373	0.000197	0.000337			26.437	0.000507	0.000504	0.000438	0.000449	0.000362	0.000264	0.000368	0.000318	0.000311
31.242	-1.4e-05		31.242	0.000512	0.000626	0.000523	0.000592	0.000476	0.000245	0.000202	0.000246	0.000132			26.444	0.001446	0.001667	0.001577	0.001406	0.001228	0.000779	0.000273	0.000256	0.00027			26.455	0.000445	0.000427	0.000488	0.000501	0.000427	0.000478	0.000372	0.000197	0.000336			26.462	0.000505	0.000505	0.000439	0.000449	0.000363	0.000266	0.000367	0.000318	0.000309
31.286	-1.4e-05		31.286	0.000513	0.000623	0.000522	0.000591	0.000475	0.000249	0.0002	0.000242	0.000131			26.469	0.001446	0.001667	0.001576	0.001406	0.001228	0.00078	0.000273	0.000256	0.000269			26.481	0.000444	0.000427	0.000486	0.000501	0.000427	0.000478	0.000372	0.000196	0.000336			26.488	0.000503	0.000506	0.00044	0.000449	0.000364	0.000269	0.000366	0.000319	0.000308
31.33	-1.5e-05		31.33	0.000515	0.000619	0.00052	0.000589	0.000475	0.000253	0.000197	0.000239	0.00013			26.494	0.001446	0.001668	0.001576	0.001405	0.001229	0.00078	0.000272	0.000255	0.000268			26.506	0.000444	0.000427	0.000485	0.000501	0.000428	0.000477	0.000372	0.000196	0.000335			26.513	0.000502	0.000508	0.00044	0.000448	0.000366	0.000271	0.000365	0.00032	0.000307
31.374	-1.5e-05		31.374	0.000517	0.000615	0.000519	0.000587	0.000474	0.000256	0.000195	0.000235	0.000129			26.519	0.001446	0.001668	0.001575	0.001404	0.001229	0.000781	0.000272	0.000255	0.000267			26.531	0.000444	0.000426	0.000484	0.000501	0.000428	0.000477	0.000372	0.000195	0.000335			26.538	0.0005	0.000509	0.000441	0.000448	0.000367	0.000273	0.000364	0.00032	0.000306
31.418	-1.5e-05		31.418	0.000518	0.000611	0.000518	0.000585	0.000473	0.00026	0.000193	0.000232	0.000128			26.544	0.001446	0.001668	0.001575	0.001404	0.001229	0.000781	0.000271	0.000255	0.000265			26.556	0.000443	0.000426	0.000483	0.000501	0.000429	0.000477	0.000372	0.000195	0.000334			26.563	0.000498	0.00051	0.000442	0.000448	0.000368	0.000275	0.000363	0.000321	0.000305
31.462	-1.5e-05		31.462	0.00052	0.000608	0.000517	0.000583	0.000472	0.000263	0.00019	0.000228	0.000128			26.57	0.001446	0.001668	0.001574	0.001403	0.001229	0.000782	0.000271	0.000254	0.000264			26.581	0.000443	0.000426	0.000482	0.000501	0.000429	0.000477	0.000372	0.000194	0.000334			26.589	0.000497	0.000511	0.000442	0.000447	0.000369	0.000278	0.000362	0.000322	0.000304
31.506	-1.5e-05		31.506	0.000521	0.000604	0.000516	0.000581	0.000471	0.000267	0.000188	0.000224	0.000127			26.595	0.001446	0.001669	0.001574	0.001402	0.001229	0.000782	0.00027	0.000254	0.000263			26.607	0.000443	0.000426	0.00048	0.000501	0.00043	0.000476	0.000372	0.000194	0.000334			26.614	0.000495	0.000512	0.000443	0.000446	0.00037	0.00028	0.000361	0.000322	0.000303
31.55	-1.5e-05		31.55	0.000523	0.0006	0.000515	0.000579	0.00047	0.00027	0.000186	0.00022	0.000127			26.62	0.001446	0.001669	0.001573	0.001402	0.001229	0.000783	0.00027	0.000254	0.000262			26.632	0.000442	0.000426	0.000479	0.000501	0.00043	0.000476	0.000372	0.000194	0.000334			26.639	0.000493	0.000513	0.000444	0.000446	0.000371	0.000282	0.00036	0.000323	0.000302
31.593	-1.5e-05		31.593	0.000525	0.000596	0.000514	0.000576	0.000469	0.000273	0.000184	0.000217	0.000127			26.645	0.001446	0.001669	0.001573	0.001401	0.001229	0.000784	0.00027	0.000253	0.00026			26.657	0.000442	0.000426	0.000478	0.000501	0.000431	0.000476	0.000372	0.000193	0.000333			26.664	0.000492	0.000514	0.000444	0.000445	0.000373	0.000285	0.000359	0.000324	0.0003
31.637	-1.5e-05		31.637	0.000526	0.000593	0.000513	0.000574	0.000468	0.000277	0.000182	0.000213	0.000127			26.67	0.001446	0.001669	0.001572	0.0014	0.001229	0.000784	0.000269	0.000253	0.000259			26.682	0.000442	0.000426	0.000477	0.000501	0.000432	0.000476	0.000372	0.000193	0.000333			26.69	0.00049	0.000515	0.000445	0.000444	0.000374	0.000287	0.000358	0.000324	0.000299
31.681	-1.5e-05		31.681	0.000528	0.000589	0.000513	0.000571	0.000466	0.00028	0.00018	0.000209	0.000126			26.695	0.001446	0.001669	0.001572	0.0014	0.001229	0.000785	0.000269	0.000253	0.000258			26.707	0.000441	0.000425	0.000475	0.000501	0.000432	0.000475	0.000372	0.000192	0.000333			26.715	0.000489	0.000516	0.000446	0.000444	0.000375	0.000289	0.000357	0.000325	0.000298
31.725	-1.5e-05		31.725	0.000529	0.000585	0.000512	0.000568	0.000465	0.000283	0.000179	0.000205	0.000126			26.721	0.001446	0.001669	0.001572	0.001399	0.001229	0.000785	0.000269	0.000253	0.000257			26.733	0.000441	0.000425	0.000474	0.000501	0.000433	0.000475	0.000372	0.000192	0.000333			26.74	0.000487	0.000517	0.000446	0.000443	0.000376	0.000292	0.000356	0.000325	0.000297
31.769	-1.5e-05		31.769	0.000531	0.000582	0.000512	0.000566	0.000464	0.000286	0.000177	0.000201	0.000126			26.746	0.001446	0.001669	0.001571	0.001398	0.001229	0.000786	0.000268	0.000253	0.000255			26.758	0.000441	0.000425	0.000473	0.000501	0.000434	0.000475	0.000372	0.000192	0.000332			26.765	0.000486	0.000518	0.000447	0.000442	0.000377	0.000294	0.000355	0.000326	0.000296
31.813	-1.5e-05		31.813	0.000532	0.000578	0.000512	0.000563	0.000462	0.000288	0.000175	0.000197	0.000127			26.771	0.001446	0.00167	0.001571	0.001398	0.001228	0.000786	0.000268	0.000252	0.000254			26.783	0.00044	0.000425	0.000472	0.0005	0.000434	0.000474	0.000372	0.000191	0.000332			26.79	0.000485	0.000519	0.000447	0.000441	0.000378	0.000296	0.000354	0.000326	0.000294
31.857	-1.5e-05		31.857	0.000533	0.000575	0.000511	0.00056	0.000461	0.000291	0.000174	0.000193	0.000127			26.796	0.001446	0.00167	0.00157	0.001397	0.001228	0.000787	0.000268	0.000252	0.000253			26.808	0.00044	0.000425	0.00047	0.0005	0.000435	0.000474	0.000372	0.000191	0.000332			26.816	0.000483	0.00052	0.000448	0.00044	0.000379	0.000299	0.000353	0.000327	0.000293
31.901	-1.5e-05		31.901	0.000535	0.000572	0.000511	0.000557	0.000459	0.000294	0.000172	0.000189	0.000127			26.821	0.001446	0.00167	0.00157	0.001396	0.001228	0.000787	0.000268	0.000252	0.000251			26.834	0.00044	0.000425	0.000469	0.0005	0.000436	0.000474	0.000372	0.000191	0.000332			26.841	0.000482	0.000521	0.000448	0.000439	0.00038	0.000301	0.000352	0.000327	0.000292
31.945	-1.4e-05		31.945	0.000536	0.000568	0.000511	0.000554	0.000458	0.000296	0.000171	0.000185	0.000127			26.846	0.001446	0.00167	0.001569	0.001396	0.001228	0.000788	0.000268	0.000252	0.00025			26.859	0.00044	0.000425	0.000468	0.0005	0.000437	0.000473	0.000372	0.00019	0.000332			26.866	0.000481	0.000522	0.000449	0.000438	0.000381	0.000303	0.000351	0.000328	0.000291
31.989	-1.4e-05		31.989	0.000537	0.000565	0.000511	0.000551	0.000456	0.000298	0.00017	0.000181	0.000128			26.872	0.001446	0.00167	0.001569	0.001395	0.001228	0.000788	0.000267	0.000252	0.000249			26.884	0.000439	0.000425	0.000467	0.000499	0.000437	0.000473	0.000372	0.00019	0.000332			26.891	0.00048	0.000522	0.000449	0.000437	0.000382	0.000306	0.00035	0.000328	0.00029
32.033	-1.4e-05		32.033	0.000538	0.000562	0.000511	0.000548	0.000454	0.0003	0.000169	0.000177	0.000128			26.897	0.001446	0.00167	0.001569	0.001395	0.001228	0.000789	0.000267	0.000252	0.000248			26.909	0.000439	0.000425	0.000465	0.000499	0.000438	0.000473	0.000372	0.00019	0.000332			26.917	0.000478	0.000523	0.00045	0.000436	0.000382	0.000308	0.000349	0.000329	0.000288
32.077	-1.4e-05		32.077	0.000539	0.000559	0.000511	0.000546	0.000453	0.000302	0.000168	0.000173	0.000129			26.922	0.001446	0.00167	0.001568	0.001394	0.001228	0.000789	0.000267	0.000252	0.000246			26.934	0.000439	0.000425	0.000464	0.000499	0.000439	0.000472	0.000372	0.000189	0.000331			26.942	0.000477	0.000524	0.00045	0.000435	0.000383	0.000311	0.000348	0.000329	0.000287
32.12	-1.3e-05		32.12	0.00054	0.000557	0.000511	0.000543	0.000451	0.000304	0.000167	0.000169	0.00013			26.947	0.001447	0.00167	0.001568	0.001393	0.001228	0.00079	0.000267	0.000251	0.000245			26.96	0.000439	0.000425	0.000463	0.000499	0.00044	0.000472	0.000372	0.000189	0.000331			26.967	0.000476	0.000524	0.000451	0.000434	0.000384	0.000313	0.000347	0.000329	0.000286
32.164	-1.3e-05		32.164	0.000541	0.000554	0.000512	0.00054	0.00045	0.000306	0.000166	0.000166	0.00013			26.972	0.001447	0.00167	0.001568	0.001393	0.001228	0.00079	0.000267	0.000251	0.000244			26.985	0.000438	0.000425	0.000462	0.000498	0.00044	0.000471	0.000372	0.000189	0.000331			26.992	0.000475	0.000525	0.000451	0.000432	0.000385	0.000315	0.000346	0.00033	0.000285
32.208	-1.3e-05		32.208	0.000541	0.000552	0.000512	0.000537	0.000448	0.000307	0.000166	0.000162	0.000131			26.997	0.001447	0.00167	0.001567	0.001392	0.001228	0.000791	0.000267	0.000251	0.000243			27.01	0.000438	0.000424	0.00046	0.000498	0.000441	0.000471	0.000372	0.000188	0.000331			27.018	0.000474	0.000526	0.000452	0.000431	0.000386	0.000318	0.000345	0.00033	0.000284
32.252	-1.3e-05		32.252	0.000542	0.00055	0.000512	0.000534	0.000447	0.000308	0.000165	0.000158	0.000132			27.023	0.001447	0.00167	0.001567	0.001392	0.001227	0.000791	0.000267	0.000251	0.000242			27.035	0.000438	0.000424	0.000459	0.000497	0.000442	0.00047	0.000373	0.000188	0.000331			27.043	0.000473	0.000526	0.000452	0.00043	0.000386	0.00032	0.000344	0.00033	0.000282
32.296	-1.2e-05		32.296	0.000542	0.000548	0.000513	0.000532	0.000445	0.000309	0.000165	0.000154	0.000133			27.048	0.001447	0.00167	0.001567	0.001391	0.001227	0.000792	0.000267	0.000251	0.00024			27.061	0.000437	0.000424	0.000458	0.000497	0.000443	0.00047	0.000373	0.000188	0.000331			27.068	0.000472	0.000527	0.000452	0.000429	0.000387	0.000322	0.000343	0.000331	0.000281
32.34	-1.2e-05		32.34	0.000543	0.000546	0.000513	0.000529	0.000444	0.00031	0.000165	0.000151	0.000134			27.073	0.001447	0.00167	0.001566	0.001391	0.001227	0.000792	0.000267	0.000251	0.000239			27.086	0.000437	0.000424	0.000457	0.000497	0.000444	0.000469	0.000373	0.000187	0.000331			27.093	0.000471	0.000527	0.000453	0.000427	0.000388	0.000325	0.000341	0.000331	0.00028
32.384	-1.2e-05		32.384	0.000543	0.000544	0.000514	0.000526	0.000442	0.000311	0.000164	0.000147	0.000136			27.098	0.001447	0.001669	0.001566	0.00139	0.001227	0.000793	0.000267	0.000251	0.000238			27.111	0.000437	0.000424	0.000455	0.000496	0.000445	0.000469	0.000373	0.000187	0.000331			27.119	0.00047	0.000528	0.000453	0.000426	0.000388	0.000327	0.00034	0.000331	0.000279
32.428	-1.2e-05		32.428	0.000543	0.000543	0.000515	0.000524	0.000441	0.000311	0.000164	0.000144	0.000137			27.123	0.001447	0.001669	0.001566	0.001389	0.001227	0.000793	0.000267	0.000251	0.000237			27.136	0.000437	0.000424	0.000454	0.000496	0.000446	0.000468	0.000373	0.000187	0.000331			27.144	0.000469	0.000528	0.000453	0.000424	0.000389	0.000329	0.000339	0.000331	0.000278
32.472	-1.1e-05		32.472	0.000543	0.000541	0.000515	0.000522	0.000439	0.000312	0.000164	0.00014	0.000138			27.149	0.001448	0.001669	0.001565	0.001389	0.001227	0.000794	0.000268	0.000251	0.000236			27.161	0.000436	0.000424	0.000453	0.000495	0.000446	0.000468	0.000373	0.000187	0.000331			27.169	0.000468	0.000529	0.000453	0.000423	0.00039	0.000332	0.000338	0.000331	0.000276
32.516	-1.1e-05		32.516	0.000543	0.00054	0.000516	0.000519	0.000438	0.000312	0.000164	0.000137	0.00014			27.174	0.001448	0.001669	0.001565	0.001388	0.001226	0.000794	0.000268	0.000251	0.000234			27.187	0.000436	0.000424	0.000452	0.000495	0.000447	0.000467	0.000373	0.000186	0.000331			27.194	0.000468	0.000529	0.000454	0.000421	0.00039	0.000334	0.000337	0.000332	0.000275
32.56	-1.1e-05		32.56	0.000543	0.00054	0.000517	0.000517	0.000437	0.000312	0.000165	0.000134	0.000142			27.199	0.001448	0.001669	0.001565	0.001388	0.001226	0.000795	0.000268	0.000251	0.000233			27.212	0.000436	0.000424	0.00045	0.000494	0.000448	0.000467	0.000373	0.000186	0.000331			27.22	0.000467	0.00053	0.000454	0.00042	0.000391	0.000336	0.000336	0.000332	0.000274
32.604	-1.1e-05		32.604	0.000543	0.000539	0.000518	0.000515	0.000436	0.000311	0.000165	0.00013	0.000143			27.224	0.001448	0.001669	0.001565	0.001387	0.001226	0.000795	0.000268	0.000251	0.000232			27.237	0.000436	0.000424	0.000449	0.000493	0.000449	0.000466	0.000373	0.000186	0.000331			27.245	0.000466	0.00053	0.000454	0.000418	0.000391	0.000339	0.000335	0.000332	0.000273
32.647	-1.1e-05		32.647	0.000542	0.000538	0.000519	0.000513	0.000435	0.000311	0.000166	0.000127	0.000145			27.249	0.001448	0.001668	0.001565	0.001387	0.001226	0.000795	0.000268	0.000251	0.000231			27.262	0.000435	0.000423	0.000448	0.000493	0.00045	0.000465	0.000374	0.000186	0.000331			27.27	0.000465	0.00053	0.000454	0.000417	0.000392	0.000341	0.000334	0.000332	0.000272
32.691	-1.1e-05		32.691	0.000542	0.000538	0.00052	0.000511	0.000434	0.00031	0.000166	0.000124	0.000147			27.274	0.001448	0.001668	0.001564	0.001386	0.001225	0.000796	0.000269	0.000251	0.00023			27.287	0.000435	0.000423	0.000447	0.000492	0.000451	0.000465	0.000374	0.000185	0.000331			27.295	0.000465	0.00053	0.000454	0.000415	0.000392	0.000343	0.000333	0.000332	0.000271
32.735	-1.1e-05		32.735	0.000541	0.000538	0.000522	0.00051	0.000433	0.000309	0.000167	0.000121	0.000149			27.3	0.001448	0.001668	0.001564	0.001386	0.001225	0.000796	0.000269	0.000251	0.000229			27.313	0.000435	0.000423	0.000446	0.000492	0.000452	0.000464	0.000374	0.000185	0.000331			27.321	0.000464	0.000531	0.000454	0.000414	0.000393	0.000345	0.000332	0.000332	0.000269
32.779	-1.1e-05		32.779	0.00054	0.000538	0.000523	0.000508	0.000432	0.000308	0.000168	0.000119	0.000151			27.325	0.001448	0.001668	0.001564	0.001386	0.001225	0.000797	0.000269	0.000251	0.000227			27.338	0.000434	0.000423	0.000444	0.000491	0.000453	0.000463	0.000374	0.000185	0.000331			27.346	0.000463	0.000531	0.000454	0.000412	0.000393	0.000347	0.00033	0.000332	0.000268
32.823	-1.1e-05		32.823	0.000539	0.000539	0.000525	0.000506	0.000431	0.000307	0.000169	0.000116	0.000153			27.35	0.001449	0.001667	0.001564	0.001385	0.001225	0.000797	0.000269	0.000251	0.000226			27.363	0.000434	0.000423	0.000443	0.00049	0.000453	0.000462	0.000374	0.000185	0.000331			27.371	0.000463	0.000531	0.000454	0.00041	0.000393	0.00035	0.000329	0.000332	0.000267
32.867	-1.1e-05		32.867	0.000538	0.000539	0.000526	0.000505	0.000431	0.000306	0.00017	0.000113	0.000156			27.375	0.001449	0.001667	0.001564	0.001385	0.001224	0.000798	0.00027	0.000251	0.000225			27.388	0.000434	0.000423	0.000442	0.000489	0.000454	0.000462	0.000374	0.000185	0.000331			27.396	0.000462	0.000531	0.000454	0.000409	0.000394	0.000352	0.000328	0.000332	0.000266
32.911	-1.1e-05		32.911	0.000537	0.00054	0.000528	0.000504	0.00043	0.000305	0.000171	0.000111	0.000158			27.4	0.001449	0.001667	0.001563	0.001384	0.001224	0.000798	0.00027	0.000251	0.000224			27.414	0.000434	0.000423	0.000441	0.000489	0.000455	0.000461	0.000374	0.000184	0.000331			27.422	0.000461	0.000531	0.000454	0.000407	0.000394	0.000354	0.000327	0.000332	0.000265
32.955	-1.1e-05		32.955	0.000536	0.000541	0.00053	0.000503	0.00043	0.000303	0.000172	0.000108	0.00016			27.425	0.001449	0.001666	0.001563	0.001384	0.001224	0.000798	0.000271	0.000252	0.000223			27.439	0.000433	0.000423	0.00044	0.000488	0.000456	0.00046	0.000374	0.000184	0.000332			27.447	0.000461	0.000531	0.000454	0.000405	0.000394	0.000356	0.000326	0.000332	0.000264
32.999	-1.1e-05		32.999	0.000534	0.000542	0.000531	0.000502	0.00043	0.000301	0.000173	0.000106	0.000163			27.451	0.001449	0.001666	0.001563	0.001383	0.001224	0.000799	0.000271	0.000252	0.000222			27.464	0.000433	0.000422	0.000439	0.000487	0.000457	0.000459	0.000374	0.000184	0.000332			27.472	0.00046	0.000531	0.000454	0.000403	0.000394	0.000358	0.000325	0.000332	0.000263
33.043	-1.1e-05		33.043	0.000533	0.000543	0.000533	0.000501	0.000429	0.000299	0.000174	0.000103	0.000165			27.476	0.001449	0.001665	0.001563	0.001383	0.001223	0.000799	0.000271	0.000252	0.000221			27.489	0.000433	0.000422	0.000438	0.000486	0.000458	0.000458	0.000374	0.000184	0.000332			27.497	0.000459	0.000531	0.000453	0.000402	0.000394	0.00036	0.000323	0.000332	0.000262
33.087	-1.1e-05		33.087	0.000531	0.000545	0.000535	0.0005	0.000429	0.000298	0.000176	0.000101	0.000168			27.501	0.001449	0.001665	0.001563	0.001383	0.001223	0.000799	0.000272	0.000252	0.00022			27.514	0.000432	0.000422	0.000437	0.000485	0.000459	0.000458	0.000374	0.000184	0.000332			27.523	0.000459	0.000531	0.000453	0.0004	0.000395	0.000362	0.000322	0.000332	0.000261
33.13	-1.1e-05		33.13	0.000529	0.000546	0.000538	0.000499	0.000429	0.000295	0.000177	9.9e-05	0.00017			27.526	0.00145	0.001665	0.001563	0.001382	0.001223	0.0008	0.000272	0.000252	0.000219			27.54	0.000432	0.000422	0.000436	0.000484	0.00046	0.000457	0.000374	0.000184	0.000332			27.548	0.000458	0.000531	0.000453	0.000398	0.000395	0.000364	0.000321	0.000332	0.00026
33.174	-1.2e-05		33.174	0.000527	0.000548	0.00054	0.000499	0.000429	0.000293	0.000178	9.7e-05	0.000173			27.551	0.00145	0.001664	0.001563	0.001382	0.001222	0.0008	0.000273	0.000252	0.000218			27.565	0.000432	0.000422	0.000435	0.000483	0.00046	0.000456	0.000374	0.000183	0.000332			27.573	0.000458	0.000531	0.000452	0.000396	0.000395	0.000366	0.00032	0.000331	0.000259
33.218	-1.2e-05		33.218	0.000525	0.00055	0.000542	0.000498	0.000429	0.000291	0.00018	9.5e-05	0.000176			27.576	0.00145	0.001664	0.001563	0.001382	0.001222	0.000801	0.000273	0.000252	0.000217			27.59	0.000432	0.000422	0.000434	0.000482	0.000461	0.000455	0.000374	0.000183	0.000332			27.598	0.000457	0.00053	0.000452	0.000395	0.000395	0.000368	0.000319	0.000331	0.000258
33.262	-1.2e-05		33.262	0.000523	0.000551	0.000545	0.000498	0.000429	0.000289	0.000181	9.3e-05	0.000178			27.602	0.00145	0.001663	0.001563	0.001381	0.001222	0.000801	0.000274	0.000252	0.000216			27.615	0.000431	0.000422	0.000433	0.000481	0.000462	0.000454	0.000374	0.000183	0.000332			27.624	0.000457	0.00053	0.000452	0.000393	0.000395	0.00037	0.000317	0.000331	0.000257
33.306	-1.2e-05		33.306	0.000521	0.000553	0.000547	0.000498	0.000429	0.000286	0.000182	9.1e-05	0.000181			27.627	0.00145	0.001663	0.001563	0.001381	0.001222	0.000801	0.000275	0.000252	0.000215			27.64	0.000431	0.000421	0.000432	0.00048	0.000463	0.000453	0.000374	0.000183	0.000332			27.649	0.000456	0.00053	0.000451	0.000391	0.000395	0.000371	0.000316	0.000331	0.000256
33.35	-1.2e-05		33.35	0.000518	0.000556	0.00055	0.000497	0.00043	0.000284	0.000184	8.9e-05	0.000184			27.652	0.00145	0.001662	0.001563	0.001381	0.001221	0.000802	0.000275	0.000252	0.000214			27.666	0.000431	0.000421	0.000431	0.000479	0.000464	0.000452	0.000374	0.000183	0.000332			27.674	0.000455	0.00053	0.000451	0.000389	0.000394	0.000373	0.000315	0.00033	0.000255
33.394	-1.3e-05		33.394	0.000516	0.000558	0.000553	0.000497	0.00043	0.000281	0.000185	8.8e-05	0.000186			27.677	0.00145	0.001661	0.001563	0.00138	0.001221	0.000802	0.000276	0.000252	0.000213			27.691	0.00043	0.000421	0.00043	0.000478	0.000465	0.000451	0.000374	0.000183	0.000332			27.699	0.000455	0.000529	0.00045	0.000387	0.000394	0.000375	0.000314	0.00033	0.000254
33.438	-1.3e-05		33.438	0.000513	0.00056	0.000556	0.000497	0.00043	0.000278	0.000187	8.6e-05	0.000189			27.702	0.00145	0.001661	0.001563	0.00138	0.001221	0.000802	0.000276	0.000253	0.000212			27.716	0.00043	0.000421	0.000429	0.000477	0.000465	0.00045	0.000374	0.000183	0.000332			27.724	0.000454	0.000529	0.000449	0.000386	0.000394	0.000377	0.000313	0.00033	0.000253
33.482	-1.3e-05		33.482	0.000511	0.000562	0.000559	0.000497	0.000431	0.000276	0.000188	8.4e-05	0.000192			27.727	0.00145	0.00166	0.001563	0.00138	0.00122	0.000803	0.000277	0.000253	0.000211			27.741	0.00043	0.000421	0.000428	0.000476	0.000466	0.000449	0.000374	0.000182	0.000332			27.75	0.000454	0.000529	0.000449	0.000384	0.000394	0.000378	0.000311	0.000329	0.000252
33.526	-1.3e-05		33.526	0.000508	0.000565	0.000562	0.000497	0.000431	0.000273	0.00019	8.3e-05	0.000194			27.753	0.001451	0.00166	0.001563	0.001379	0.00122	0.000803	0.000278	0.000253	0.00021			27.767	0.000429	0.000421	0.000427	0.000475	0.000467	0.000448	0.000374	0.000182	0.000332			27.775	0.000453	0.000528	0.000448	0.000382	0.000394	0.00038	0.00031	0.000329	0.000251
33.57	-1.4e-05		33.57	0.000505	0.000567	0.000565	0.000497	0.000432	0.00027	0.000191	8.2e-05	0.000196			27.778	0.001451	0.001659	0.001563	0.001379	0.00122	0.000803	0.000278	0.000253	0.000209			27.792	0.000429	0.000421	0.000426	0.000473	0.000468	0.000447	0.000374	0.000182	0.000332			27.8	0.000453	0.000528	0.000448	0.00038	0.000394	0.000381	0.000309	0.000329	0.00025
33.614	-1.4e-05		33.614	0.000503	0.00057	0.000568	0.000498	0.000432	0.000267	0.000192	8e-05	0.000199			27.803	0.001451	0.001658	0.001563	0.001379	0.001219	0.000804	0.000279	0.000253	0.000208			27.817	0.000429	0.000421	0.000426	0.000472	0.000469	0.000446	0.000374	0.000182	0.000333			27.825	0.000452	0.000527	0.000447	0.000378	0.000393	0.000383	0.000308	0.000328	0.00025
33.657	-1.4e-05		33.657	0.0005	0.000572	0.000571	0.000498	0.000433	0.000264	0.000193	7.9e-05	0.000201			27.828	0.001451	0.001657	0.001563	0.001379	0.001219	0.000804	0.00028	0.000253	0.000207			27.842	0.000429	0.00042	0.000425	0.000471	0.000469	0.000445	0.000374	0.000182	0.000333			27.851	0.000451	0.000527	0.000446	0.000376	0.000393	0.000384	0.000306	0.000328	0.000249
33.701	-1.4e-05		33.701	0.000497	0.000575	0.000575	0.000498	0.000433	0.000261	0.000195	7.8e-05	0.000203			27.853	0.001451	0.001657	0.001563	0.001378	0.001219	0.000804	0.00028	0.000253	0.000206			27.867	0.000428	0.00042	0.000424	0.00047	0.00047	0.000444	0.000374	0.000182	0.000333			27.876	0.000451	0.000526	0.000445	0.000375	0.000393	0.000386	0.000305	0.000327	0.000248
33.745	-1.4e-05		33.745	0.000494	0.000578	0.000578	0.000498	0.000434	0.000258	0.000196	7.7e-05	0.000206			27.878	0.001451	0.001656	0.001563	0.001378	0.001218	0.000805	0.000281	0.000253	0.000205			27.893	0.000428	0.00042	0.000423	0.000469	0.000471	0.000442	0.000374	0.000182	0.000333			27.901	0.00045	0.000526	0.000444	0.000373	0.000392	0.000387	0.000304	0.000327	0.000247
33.789	-1.4e-05		33.789	0.000491	0.00058	0.000582	0.000498	0.000434	0.000254	0.000197	7.5e-05	0.000208			27.904	0.001451	0.001655	0.001563	0.001378	0.001218	0.000805	0.000282	0.000253	0.000204			27.918	0.000428	0.00042	0.000423	0.000467	0.000471	0.000441	0.000374	0.000181	0.000333			27.926	0.000449	0.000525	0.000443	0.000371	0.000392	0.000388	0.000302	0.000326	0.000246
33.833	-1.4e-05		33.833	0.000488	0.000583	0.000585	0.000498	0.000435	0.000251	0.000198	7.5e-05	0.000209			27.929	0.001451	0.001654	0.001563	0.001378	0.001217	0.000806	0.000283	0.000254	0.000203			27.943	0.000427	0.00042	0.000422	0.000466	0.000472	0.00044	0.000374	0.000181	0.000333			27.952	0.000449	0.000524	0.000443	0.000369	0.000391	0.000389	0.000301	0.000325	0.000245
33.877	-1.5e-05		33.877	0.000485	0.000586	0.000589	0.000498	0.000435	0.000248	0.000199	7.4e-05	0.000211			27.954	0.001451	0.001654	0.001563	0.001378	0.001217	0.000806	0.000283	0.000254	0.000202			27.968	0.000427	0.00042	0.000422	0.000465	0.000473	0.000439	0.000374	0.000181	0.000333			27.977	0.000448	0.000524	0.000442	0.000367	0.000391	0.000391	0.0003	0.000325	0.000245
33.921	-1.4e-05		33.921	0.000482	0.000588	0.000592	0.000499	0.000436	0.000244	0.0002	7.3e-05	0.000213			27.979	0.001452	0.001653	0.001563	0.001377	0.001217	0.000806	0.000284	0.000254	0.000201			27.994	0.000427	0.00042	0.000421	0.000463	0.000473	0.000438	0.000374	0.000181	0.000333			28.002	0.000447	0.000523	0.000441	0.000365	0.00039	0.000392	0.000298	0.000324	0.000244
33.965	-1.4e-05		33.965	0.000479	0.000591	0.000596	0.000499	0.000437	0.000241	0.000201	7.2e-05	0.000214			28.004	0.001452	0.001652	0.001563	0.001377	0.001216	0.000807	0.000285	0.000254	0.0002			28.019	0.000427	0.00042	0.00042	0.000462	0.000474	0.000437	0.000374	0.000181	0.000333			28.027	0.000447	0.000522	0.00044	0.000364	0.00039	0.000393	0.000297	0.000324	0.000243
34.009	-1.4e-05		34.009	0.000476	0.000594	0.000599	0.000499	0.000437	0.000237	0.000202	7.1e-05	0.000216			28.029	0.001452	0.001651	0.001564	0.001377	0.001216	0.000807	0.000286	0.000254	0.000199			28.044	0.000426	0.00042	0.00042	0.000461	0.000475	0.000435	0.000374	0.000181	0.000333			28.053	0.000446	0.000522	0.000438	0.000362	0.000389	0.000394	0.000296	0.000323	0.000243
34.053	-1.4e-05		34.053	0.000473	0.000596	0.000603	0.000499	0.000438	0.000234	0.000202	7.1e-05	0.000217			28.055	0.001452	0.00165	0.001564	0.001377	0.001216	0.000807	0.000287	0.000254	0.000198			28.069	0.000426	0.00042	0.000419	0.000459	0.000475	0.000434	0.000374	0.000181	0.000333			28.078	0.000445	0.000521	0.000437	0.00036	0.000389	0.000395	0.000294	0.000322	0.000242
34.097	-1.4e-05		34.097	0.00047	0.000599	0.000607	0.000499	0.000438	0.00023	0.000203	7e-05	0.000218			28.08	0.001452	0.001649	0.001564	0.001377	0.001215	0.000808	0.000287	0.000254	0.000198			28.094	0.000426	0.00042	0.000419	0.000458	0.000476	0.000433	0.000373	0.000181	0.000333			28.103	0.000445	0.00052	0.000436	0.000358	0.000388	0.000396	0.000293	0.000322	0.000241
34.141	-1.4e-05		34.141	0.000467	0.000602	0.00061	0.000499	0.000439	0.000226	0.000204	7e-05	0.000219			28.105	0.001452	0.001648	0.001564	0.001377	0.001215	0.000808	0.000288	0.000254	0.000197			28.12	0.000425	0.00042	0.000418	0.000456	0.000476	0.000432	0.000373	0.00018	0.000333			28.128	0.000444	0.000519	0.000435	0.000356	0.000387	0.000396	0.000292	0.000321	0.00024
34.184	-1.3e-05		34.184	0.000465	0.000604	0.000614	0.0005	0.000439	0.000223	0.000204	7e-05	0.00022			28.13	0.001452	0.001647	0.001564	0.001377	0.001215	0.000808	0.000289	0.000255	0.000196			28.145	0.000425	0.00042	0.000418	0.000455	0.000477	0.00043	0.000373	0.00018	0.000333			28.154	0.000443	0.000518	0.000434	0.000355	0.000387	0.000397	0.000291	0.00032	0.00024
34.228	-1.3e-05		34.228	0.000462	0.000607	0.000617	0.0005	0.00044	0.000219	0.000205	7e-05	0.00022			28.155	0.001452	0.001647	0.001564	0.001376	0.001214	0.000809	0.00029	0.000255	0.000195			28.17	0.000425	0.00042	0.000418	0.000454	0.000478	0.000429	0.000373	0.00018	0.000333			28.179	0.000442	0.000518	0.000433	0.000353	0.000386	0.000398	0.000289	0.000319	0.000239
34.272	-1.3e-05		34.272	0.000459	0.000609	0.000621	0.0005	0.00044	0.000215	0.000205	6.9e-05	0.000221			28.181	0.001452	0.001646	0.001565	0.001376	0.001214	0.000809	0.000291	0.000255	0.000194			28.195	0.000425	0.00042	0.000417	0.000452	0.000478	0.000428	0.000373	0.00018	0.000333			28.204	0.000442	0.000517	0.000432	0.000351	0.000385	0.000399	0.000288	0.000318	0.000239
34.316	-1.2e-05		34.316	0.000456	0.000612	0.000624	0.0005	0.000441	0.000211	0.000206	6.9e-05	0.000221			28.206	0.001452	0.001645	0.001565	0.001376	0.001214	0.000809	0.000292	0.000255	0.000193			28.22	0.000424	0.00042	0.000417	0.000451	0.000479	0.000426	0.000373	0.00018	0.000333			28.229	0.000441	0.000516	0.00043	0.000349	0.000384	0.000399	0.000287	0.000318	0.000238
34.36	-1.2e-05		34.36	0.000453	0.000614	0.000628	0.0005	0.000441	0.000207	0.000206	6.9e-05	0.000221			28.231	0.001453	0.001644	0.001565	0.001376	0.001213	0.00081	0.000293	0.000255	0.000192			28.246	0.000424	0.00042	0.000417	0.000449	0.000479	0.000425	0.000373	0.00018	0.000333			28.255	0.00044	0.000515	0.000429	0.000348	0.000384	0.0004	0.000285	0.000317	0.000237
34.404	-1.1e-05		34.404	0.000451	0.000617	0.000631	0.000501	0.000442	0.000203	0.000206	7e-05	0.000221			28.256	0.001453	0.001643	0.001565	0.001376	0.001213	0.00081	0.000294	0.000255	0.000192			28.271	0.000424	0.00042	0.000416	0.000448	0.000479	0.000424	0.000373	0.00018	0.000333			28.28	0.000439	0.000514	0.000428	0.000346	0.000383	0.0004	0.000284	0.000316	0.000237
34.448	-1.1e-05		34.448	0.000448	0.000619	0.000634	0.000501	0.000442	0.000199	0.000206	7e-05	0.000221			28.281	0.001453	0.001642	0.001565	0.001376	0.001213	0.00081	0.000294	0.000256	0.000191			28.296	0.000424	0.00042	0.000416	0.000446	0.00048	0.000422	0.000372	0.00018	0.000333			28.305	0.000438	0.000513	0.000427	0.000344	0.000382	0.000401	0.000283	0.000315	0.000236
34.492	-1e-05		34.492	0.000445	0.000621	0.000637	0.000502	0.000443	0.000195	0.000207	7e-05	0.00022			28.306	0.001453	0.001641	0.001566	0.001376	0.001212	0.000811	0.000295	0.000256	0.00019			28.321	0.000423	0.00042	0.000416	0.000445	0.00048	0.000421	0.000372	0.000179	0.000333			28.33	0.000438	0.000512	0.000425	0.000343	0.000381	0.000401	0.000281	0.000314	0.000236
34.536	-9e-06		34.536	0.000443	0.000624	0.00064	0.000502	0.000443	0.000191	0.000207	7e-05	0.00022			28.332	0.001453	0.001639	0.001566	0.001376	0.001212	0.000811	0.000296	0.000256	0.000189			28.347	0.000423	0.00042	0.000416	0.000443	0.000481	0.00042	0.000372	0.000179	0.000333			28.356	0.000437	0.000511	0.000424	0.000341	0.00038	0.000402	0.00028	0.000313	0.000235
34.58	-8e-06		34.58	0.00044	0.000626	0.000643	0.000503	0.000444	0.000187	0.000207	7.1e-05	0.000219			28.357	0.001453	0.001638	0.001566	0.001376	0.001211	0.000811	0.000297	0.000256	0.000188			28.372	0.000423	0.00042	0.000416	0.000442	0.000481	0.000418	0.000372	0.000179	0.000333			28.381	0.000436	0.00051	0.000423	0.000339	0.000379	0.000402	0.000279	0.000312	0.000235
34.624	-7e-06		34.624	0.000438	0.000628	0.000646	0.000503	0.000444	0.000183	0.000207	7.1e-05	0.000218			28.382	0.001453	0.001637	0.001566	0.001376	0.001211	0.000812	0.000298	0.000256	0.000188			28.397	0.000423	0.00042	0.000416	0.00044	0.000481	0.000417	0.000372	0.000179	0.000333			28.406	0.000435	0.000509	0.000421	0.000338	0.000379	0.000402	0.000277	0.000311	0.000234
34.668	-6e-06		34.668	0.000436	0.00063	0.000649	0.000504	0.000444	0.000179	0.000207	7.2e-05	0.000217			28.407	0.001453	0.001636	0.001567	0.001376	0.001211	0.000812	0.000299	0.000257	0.000187			28.422	0.000423	0.00042	0.000416	0.000439	0.000482	0.000416	0.000372	0.000179	0.000333			28.431	0.000434	0.000508	0.00042	0.000336	0.000378	0.000402	0.000276	0.00031	0.000234
34.711	-5e-06		34.711	0.000433	0.000633	0.000651	0.000505	0.000445	0.000175	0.000206	7.2e-05	0.000216			28.432	0.001453	0.001635	0.001567	0.001376	0.00121	0.000812	0.0003	0.000257	0.000186			28.447	0.000422	0.00042	0.000416	0.000437	0.000482	0.000414	0.000371	0.000179	0.000333			28.457	0.000433	0.000507	0.000419	0.000335	0.000377	0.000402	0.000275	0.000309	0.000233
34.755	-4e-06		34.755	0.000431	0.000635	0.000653	0.000506	0.000445	0.000171	0.000206	7.3e-05	0.000214			28.457	0.001453	0.001634	0.001567	0.001376	0.00121	0.000813	0.000301	0.000257	0.000185			28.473	0.000422	0.00042	0.000416	0.000436	0.000482	0.000413	0.000371	0.000179	0.000333			28.482	0.000432	0.000506	0.000417	0.000333	0.000376	0.000402	0.000274	0.000308	0.000233
34.799	-3e-06		34.799	0.000429	0.000637	0.000656	0.000506	0.000445	0.000166	0.000206	7.4e-05	0.000213			28.483	0.001454	0.001633	0.001567	0.001376	0.00121	0.000813	0.000302	0.000257	0.000185			28.498	0.000422	0.000421	0.000416	0.000434	0.000483	0.000411	0.000371	0.000178	0.000333			28.507	0.000431	0.000505	0.000416	0.000331	0.000375	0.000402	0.000272	0.000307	0.000232
34.843	-2e-06		34.843	0.000426	0.000639	0.000657	0.000508	0.000445	0.000162	0.000206	7.5e-05	0.000211			28.508	0.001454	0.001632	0.001568	0.001376	0.001209	0.000814	0.000303	0.000258	0.000184			28.523	0.000422	0.000421	0.000416	0.000433	0.000483	0.00041	0.000371	0.000178	0.000333			28.532	0.00043	0.000504	0.000414	0.00033	0.000374	0.000402	0.000271	0.000306	0.000232
34.887	-1e-06		34.887	0.000424	0.000641	0.000659	0.000509	0.000446	0.000158	0.000205	7.5e-05	0.00021			28.533	0.001454	0.001631	0.001568	0.001376	0.001209	0.000814	0.000303	0.000258	0.000183			28.548	0.000422	0.000421	0.000416	0.000431	0.000483	0.000409	0.000371	0.000178	0.000333			28.558	0.00043	0.000503	0.000413	0.000328	0.000373	0.000402	0.00027	0.000305	0.000231
34.931	0		34.931	0.000422	0.000643	0.000661	0.00051	0.000446	0.000154	0.000205	7.6e-05	0.000208			28.558	0.001454	0.00163	0.001568	0.001376	0.001209	0.000814	0.000304	0.000258	0.000182			28.573	0.000422	0.000421	0.000416	0.00043	0.000483	0.000407	0.00037	0.000178	0.000333			28.583	0.000429	0.000502	0.000412	0.000327	0.000372	0.000402	0.000269	0.000304	0.000231
34.975	2e-06		34.975	0.00042	0.000644	0.000662	0.000511	0.000446	0.000149	0.000205	7.7e-05	0.000206			28.583	0.001454	0.001628	0.001569	0.001376	0.001208	0.000815	0.000305	0.000259	0.000182			28.599	0.000421	0.000421	0.000416	0.000428	0.000484	0.000406	0.00037	0.000178	0.000333			28.608	0.000428	0.000501	0.00041	0.000326	0.000371	0.000402	0.000267	0.000303	0.000231
35.019	3e-06		35.019	0.000418	0.000646	0.000663	0.000513	0.000446	0.000145	0.000204	7.8e-05	0.000203			28.608	0.001454	0.001627	0.001569	0.001377	0.001208	0.000815	0.000306	0.000259	0.000181			28.624	0.000421	0.000421	0.000416	0.000426	0.000484	0.000404	0.00037	0.000178	0.000333			28.633	0.000427	0.0005	0.000409	0.000324	0.00037	0.000401	0.000266	0.000302	0.00023
35.063	5e-06		35.063	0.000416	0.000648	0.000664	0.000514	0.000447	0.000141	0.000204	7.9e-05	0.000201			28.634	0.001454	0.001626	0.001569	0.001377	0.001208	0.000816	0.000307	0.000259	0.00018			28.649	0.000421	0.000422	0.000417	0.000425	0.000484	0.000403	0.00037	0.000177	0.000333			28.658	0.000426	0.000499	0.000408	0.000323	0.000369	0.000401	0.000265	0.000301	0.00023
35.107	6e-06		35.107	0.000414	0.000649	0.000664	0.000516	0.000447	0.000137	0.000203	8e-05	0.000199			28.659	0.001454	0.001625	0.00157	0.001377	0.001207	0.000816	0.000308	0.00026	0.00018			28.674	0.000421	0.000422	0.000417	0.000423	0.000484	0.000402	0.00037	0.000177	0.000332			28.684	0.000425	0.000498	0.000406	0.000321	0.000368	0.0004	0.000264	0.0003	0.000229
35.151	8e-06		35.151	0.000412	0.000651	0.000665	0.000517	0.000447	0.000132	0.000202	8.1e-05	0.000196			28.684	0.001454	0.001624	0.00157	0.001377	0.001207	0.000816	0.000309	0.00026	0.000179			28.7	0.000421	0.000422	0.000417	0.000422	0.000484	0.0004	0.00037	0.000177	0.000332			28.709	0.000424	0.000497	0.000405	0.00032	0.000366	0.0004	0.000263	0.000299	0.000229
35.194	9e-06		35.194	0.000411	0.000652	0.000665	0.000519	0.000447	0.000128	0.000202	8.2e-05	0.000193			28.709	0.001454	0.001623	0.001571	0.001377	0.001207	0.000817	0.00031	0.00026	0.000178			28.725	0.000421	0.000422	0.000417	0.00042	0.000484	0.000399	0.000369	0.000177	0.000332			28.734	0.000423	0.000496	0.000403	0.000319	0.000365	0.000399	0.000262	0.000297	0.000229
35.238	1.1e-05		35.238	0.000409	0.000654	0.000665	0.000521	0.000447	0.000124	0.000201	8.3e-05	0.00019			28.734	0.001455	0.001622	0.001571	0.001377	0.001206	0.000817	0.00031	0.000261	0.000178			28.75	0.000421	0.000423	0.000418	0.000419	0.000485	0.000397	0.000369	0.000177	0.000332			28.759	0.000422	0.000494	0.000402	0.000317	0.000364	0.000399	0.000261	0.000296	0.000228
35.282	1.3e-05		35.282	0.000407	0.000655	0.000664	0.000523	0.000448	0.00012	0.0002	8.4e-05	0.000187			28.759	0.001455	0.00162	0.001571	0.001378	0.001206	0.000818	0.000311	0.000261	0.000177			28.775	0.000421	0.000423	0.000418	0.000417	0.000485	0.000396	0.000369	0.000177	0.000332			28.785	0.000421	0.000493	0.000401	0.000316	0.000363	0.000398	0.00026	0.000295	0.000228
35.326	1.4e-05		35.326	0.000406	0.000656	0.000663	0.000525	0.000448	0.000116	0.000199	8.5e-05	0.000184			28.785	0.001455	0.001619	0.001572	0.001378	0.001205	0.000818	0.000312	0.000262	0.000177			28.8	0.000421	0.000423	0.000419	0.000416	0.000485	0.000394	0.000369	0.000176	0.000331			28.81	0.00042	0.000492	0.000399	0.000315	0.000362	0.000397	0.000259	0.000294	0.000228
35.37	1.6e-05		35.37	0.000404	0.000657	0.000662	0.000527	0.000448	0.000112	0.000198	8.6e-05	0.000181			28.81	0.001455	0.001618	0.001572	0.001378	0.001205	0.000818	0.000313	0.000262	0.000176			28.826	0.000421	0.000424	0.000419	0.000414	0.000485	0.000393	0.000369	0.000176	0.000331			28.835	0.000419	0.000491	0.000398	0.000313	0.000361	0.000397	0.000258	0.000293	0.000228
35.414	1.8e-05		35.414	0.000403	0.000658	0.000661	0.000529	0.000448	0.000108	0.000197	8.7e-05	0.000177			28.835	0.001455	0.001617	0.001573	0.001378	0.001205	0.000819	0.000314	0.000263	0.000176			28.851	0.000421	0.000424	0.000419	0.000413	0.000485	0.000392	0.000368	0.000176	0.000331			28.86	0.000418	0.00049	0.000397	0.000312	0.00036	0.000396	0.000257	0.000292	0.000227
35.458	2e-05		35.458	0.000401	0.000659	0.000659	0.000531	0.000449	0.000104	0.000196	8.8e-05	0.000174			28.86	0.001455	0.001616	0.001573	0.001379	0.001204	0.000819	0.000315	0.000263	0.000175			28.876	0.000421	0.000424	0.00042	0.000411	0.000485	0.00039	0.000368	0.000176	0.000331			28.886	0.000417	0.000489	0.000396	0.000311	0.000359	0.000395	0.000256	0.000291	0.000227
35.502	2.2e-05		35.502	0.0004	0.000659	0.000658	0.000533	0.000449	0.0001	0.000195	8.9e-05	0.00017			28.885	0.001455	0.001615	0.001573	0.001379	0.001204	0.00082	0.000315	0.000264	0.000175			28.901	0.000421	0.000425	0.00042	0.000409	0.000485	0.000389	0.000368	0.000176	0.00033			28.911	0.000416	0.000488	0.000394	0.00031	0.000358	0.000394	0.000255	0.000289	0.000227
35.546	2.4e-05		35.546	0.000399	0.00066	0.000655	0.000535	0.000449	9.6e-05	0.000194	9e-05	0.000166			28.91	0.001455	0.001614	0.001574	0.001379	0.001204	0.00082	0.000316	0.000264	0.000174			28.927	0.000421	0.000425	0.000421	0.000408	0.000485	0.000387	0.000368	0.000175	0.00033			28.936	0.000415	0.000487	0.000393	0.000309	0.000357	0.000393	0.000254	0.000288	0.000227
35.59	2.6e-05		35.59	0.000397	0.00066	0.000653	0.000538	0.00045	9.2e-05	0.000193	9e-05	0.000162			28.936	0.001455	0.001613	0.001574	0.00138	0.001203	0.000821	0.000317	0.000265	0.000174			28.952	0.000421	0.000425	0.000421	0.000406	0.000485	0.000386	0.000367	0.000175	0.00033			28.961	0.000414	0.000486	0.000392	0.000307	0.000356	0.000392	0.000253	0.000287	0.000227
35.634	2.8e-05		35.634	0.000396	0.00066	0.000651	0.00054	0.00045	8.8e-05	0.000192	9.1e-05	0.000158			28.961	0.001455	0.001611	0.001575	0.00138	0.001203	0.000821	0.000318	0.000265	0.000173			28.977	0.000421	0.000426	0.000422	0.000405	0.000485	0.000385	0.000367	0.000175	0.00033			28.987	0.000413	0.000484	0.000391	0.000306	0.000355	0.000391	0.000252	0.000286	0.000226
35.678	3e-05		35.678	0.000395	0.000661	0.000648	0.000542	0.000451	8.4e-05	0.000191	9.1e-05	0.000154			28.986	0.001455	0.00161	0.001575	0.00138	0.001203	0.000822	0.000319	0.000266	0.000173			29.002	0.000421	0.000426	0.000423	0.000403	0.000484	0.000383	0.000367	0.000175	0.000329			29.012	0.000412	0.000483	0.000389	0.000305	0.000354	0.00039	0.000251	0.000285	0.000226
35.721	3.3e-05		35.721	0.000394	0.000661	0.000645	0.000545	0.000451	8.1e-05	0.00019	9.2e-05	0.000149			29.011	0.001456	0.001609	0.001576	0.001381	0.001202	0.000822	0.000319	0.000266	0.000172			29.027	0.000421	0.000426	0.000423	0.000402	0.000484	0.000382	0.000367	0.000174	0.000329			29.037	0.000411	0.000482	0.000388	0.000304	0.000353	0.000388	0.000251	0.000283	0.000226
35.765	3.5e-05		35.765	0.000393	0.00066	0.000641	0.000547	0.000452	7.7e-05	0.000189	9.2e-05	0.000145			29.036	0.001456	0.001608	0.001576	0.001381	0.001202	0.000822	0.00032	0.000267	0.000172			29.053	0.000421	0.000427	0.000424	0.0004	0.000484	0.00038	0.000367	0.000174	0.000329			29.062	0.00041	0.000481	0.000387	0.000303	0.000352	0.000387	0.00025	0.000282	0.000226
35.809	3.7e-05		35.809	0.000392	0.00066	0.000638	0.00055	0.000453	7.3e-05	0.000187	9.2e-05	0.00014			29.061	0.001456	0.001607	0.001577	0.001381	0.001202	0.000823	0.000321	0.000267	0.000171			29.078	0.000421	0.000427	0.000424	0.000398	0.000484	0.000379	0.000366	0.000174	0.000328			29.088	0.000409	0.00048	0.000386	0.000302	0.000351	0.000386	0.000249	0.000281	0.000226
35.853	4e-05		35.853	0.000392	0.00066	0.000634	0.000552	0.000453	7e-05	0.000186	9.2e-05	0.000136			29.087	0.001456	0.001606	0.001577	0.001382	0.001201	0.000823	0.000322	0.000268	0.000171			29.103	0.000421	0.000428	0.000425	0.000397	0.000484	0.000378	0.000366	0.000174	0.000328			29.113	0.000408	0.000479	0.000385	0.000301	0.00035	0.000384	0.000248	0.00028	0.000226
35.897	4.2e-05		35.897	0.000391	0.00066	0.00063	0.000555	0.000454	6.7e-05	0.000185	9.2e-05	0.000131			29.112	0.001456	0.001605	0.001577	0.001382	0.001201	0.000824	0.000322	0.000269	0.000171			29.128	0.000421	0.000428	0.000426	0.000395	0.000484	0.000376	0.000366	0.000173	0.000327			29.138	0.000407	0.000478	0.000384	0.0003	0.000349	0.000383	0.000248	0.000279	0.000225
35.941	4.4e-05		35.941	0.000391	0.000659	0.000626	0.000557	0.000455	6.3e-05	0.000183	9.2e-05	0.000126			29.137	0.001456	0.001604	0.001578	0.001383	0.001201	0.000824	0.000323	0.000269	0.00017			29.153	0.000421	0.000429	0.000426	0.000394	0.000483	0.000375	0.000366	0.000173	0.000327			29.163	0.000406	0.000476	0.000383	0.000299	0.000348	0.000382	0.000247	0.000277	0.000225
35.985	4.7e-05		35.985	0.00039	0.000658	0.000622	0.00056	0.000456	6e-05	0.000182	9.2e-05	0.000121			29.162	0.001456	0.001603	0.001578	0.001383	0.0012	0.000825	0.000324	0.00027	0.00017			29.179	0.000421	0.000429	0.000427	0.000392	0.000483	0.000373	0.000366	0.000173	0.000327			29.189	0.000405	0.000475	0.000382	0.000298	0.000347	0.00038	0.000246	0.000276	0.000225
36.029	4.9e-05		36.029	0.00039	0.000658	0.000618	0.000562	0.000457	5.7e-05	0.000181	9.1e-05	0.000116			29.187	0.001456	0.001602	0.001579	0.001384	0.0012	0.000825	0.000325	0.000271	0.00017			29.204	0.000421	0.00043	0.000428	0.000391	0.000483	0.000372	0.000365	0.000173	0.000326			29.214	0.000404	0.000474	0.000381	0.000297	0.000346	0.000378	0.000246	0.000275	0.000225
36.073	5.2e-05		36.073	0.00039	0.000657	0.000614	0.000564	0.000457	5.4e-05	0.000179	9.1e-05	0.000111			29.213	0.001456	0.001601	0.001579	0.001384	0.0012	0.000826	0.000325	0.000271	0.000169			29.229	0.000421	0.00043	0.000428	0.000389	0.000483	0.000371	0.000365	0.000172	0.000326			29.239	0.000403	0.000473	0.00038	0.000297	0.000345	0.000377	0.000245	0.000274	0.000225
36.117	5.4e-05		36.117	0.000389	0.000656	0.000609	0.000567	0.000458	5.1e-05	0.000178	9e-05	0.000106			29.238	0.001456	0.0016	0.00158	0.001385	0.001199	0.000826	0.000326	0.000272	0.000169			29.254	0.000421	0.00043	0.000429	0.000388	0.000482	0.000369	0.000365	0.000172	0.000325			29.264	0.000402	0.000472	0.000379	0.000296	0.000344	0.000375	0.000245	0.000273	0.000225
36.161	5.7e-05		36.161	0.000389	0.000655	0.000605	0.000569	0.000459	4.8e-05	0.000176	8.9e-05	0.000101			29.263	0.001456	0.001599	0.001581	0.001385	0.001199	0.000827	0.000327	0.000273	0.000169			29.28	0.000421	0.000431	0.00043	0.000386	0.000482	0.000368	0.000365	0.000172	0.000325			29.29	0.000401	0.000471	0.000378	0.000295	0.000343	0.000374	0.000244	0.000271	0.000225
36.205	6e-05		36.205	0.000389	0.000654	0.0006	0.000571	0.00046	4.6e-05	0.000174	8.8e-05	9.6e-05			29.288	0.001456	0.001598	0.001581	0.001386	0.001199	0.000827	0.000328	0.000274	0.000168			29.305	0.000421	0.000431	0.00043	0.000384	0.000482	0.000367	0.000364	0.000171	0.000324			29.315	0.0004	0.000469	0.000377	0.000294	0.000342	0.000372	0.000244	0.00027	0.000225
36.248	6.2e-05		36.248	0.00039	0.000653	0.000595	0.000573	0.000461	4.3e-05	0.000173	8.7e-05	9.1e-05			29.313	0.001457	0.001597	0.001582	0.001386	0.001199	0.000828	0.000328	0.000274	0.000168			29.33	0.000421	0.000432	0.000431	0.000383	0.000481	0.000366	0.000364	0.000171	0.000324			29.34	0.000399	0.000468	0.000376	0.000294	0.000341	0.00037	0.000244	0.000269	0.000225
36.292	6.5e-05		36.292	0.00039	0.000652	0.000591	0.000575	0.000462	4.1e-05	0.000171	8.6e-05	8.6e-05			29.338	0.001457	0.001596	0.001582	0.001387	0.001198	0.000828	0.000329	0.000275	0.000168			29.355	0.000421	0.000432	0.000432	0.000381	0.000481	0.000364	0.000364	0.000171	0.000323			29.365	0.000399	0.000467	0.000375	0.000293	0.00034	0.000368	0.000243	0.000268	0.000225
36.336	6.8e-05		36.336	0.00039	0.000651	0.000586	0.000577	0.000463	3.9e-05	0.000169	8.5e-05	8.1e-05			29.364	0.001457	0.001595	0.001583	0.001388	0.001198	0.000828	0.00033	0.000276	0.000168			29.38	0.000421	0.000433	0.000432	0.00038	0.000481	0.000363	0.000364	0.00017	0.000323			29.391	0.000398	0.000466	0.000374	0.000292	0.00034	0.000366	0.000243	0.000267	0.000225
36.38	7e-05		36.38	0.000391	0.00065	0.000581	0.000579	0.000464	3.6e-05	0.000167	8.4e-05	7.6e-05			29.389	0.001457	0.001594	0.001583	0.001388	0.001198	0.000829	0.00033	0.000277	0.000168			29.406	0.000421	0.000433	0.000433	0.000378	0.00048	0.000362	0.000364	0.00017	0.000322			29.416	0.000397	0.000465	0.000373	0.000291	0.000339	0.000365	0.000243	0.000265	0.000225
36.424	7.3e-05		36.424	0.000391	0.000648	0.000576	0.00058	0.000465	3.4e-05	0.000166	8.2e-05	7.1e-05			29.414	0.001457	0.001593	0.001584	0.001389	0.001197	0.000829	0.000331	0.000277	0.000167			29.431	0.000421	0.000434	0.000434	0.000377	0.00048	0.00036	0.000363	0.00017	0.000322			29.441	0.000396	0.000464	0.000373	0.000291	0.000338	0.000363	0.000242	0.000264	0.000225
36.468	7.6e-05		36.468	0.000392	0.000647	0.000572	0.000582	0.000465	3.3e-05	0.000164	8.1e-05	6.6e-05			29.439	0.001457	0.001592	0.001584	0.001389	0.001197	0.00083	0.000332	0.000278	0.000167			29.456	0.000421	0.000434	0.000435	0.000375	0.000479	0.000359	0.000363	0.000169	0.000321			29.466	0.000395	0.000463	0.000372	0.00029	0.000337	0.000361	0.000242	0.000263	0.000225
36.512	7.9e-05		36.512	0.000393	0.000645	0.000567	0.000583	0.000466	3.1e-05	0.000162	7.9e-05	6.1e-05			29.464	0.001457	0.001591	0.001585	0.00139	0.001197	0.00083	0.000333	0.000279	0.000167			29.481	0.000422	0.000435	0.000435	0.000374	0.000479	0.000358	0.000363	0.000169	0.00032			29.492	0.000395	0.000461	0.000371	0.00029	0.000336	0.000359	0.000242	0.000262	0.000225
36.556	8.2e-05		36.556	0.000393	0.000644	0.000563	0.000584	0.000467	2.9e-05	0.00016	7.7e-05	5.6e-05			29.489	0.001457	0.00159	0.001585	0.001391	0.001197	0.000831	0.000333	0.00028	0.000167			29.506	0.000422	0.000435	0.000436	0.000372	0.000478	0.000357	0.000363	0.000168	0.00032			29.517	0.000394	0.00046	0.000371	0.000289	0.000336	0.000357	0.000242	0.00026	0.000225
36.6	8.4e-05		36.6	0.000394	0.000642	0.000558	0.000586	0.000468	2.8e-05	0.000157	7.5e-05	5.1e-05			29.515	0.001457	0.001589	0.001586	0.001391	0.001196	0.000831	0.000334	0.00028	0.000167			29.532	0.000422	0.000436	0.000437	0.00037	0.000478	0.000356	0.000362	0.000168	0.000319			29.542	0.000393	0.000459	0.00037	0.000288	0.000335	0.000355	0.000242	0.000259	0.000225
36.644	8.7e-05		36.644	0.000395	0.000641	0.000554	0.000587	0.000469	2.7e-05	0.000155	7.3e-05	4.7e-05			29.54	0.001457	0.001588	0.001586	0.001392	0.001196	0.000832	0.000335	0.000281	0.000167			29.557	0.000422	0.000436	0.000438	0.000369	0.000477	0.000354	0.000362	0.000168	0.000318			29.567	0.000393	0.000458	0.000369	0.000288	0.000334	0.000353	0.000241	0.000258	0.000225
36.688	9e-05		36.688	0.000396	0.000639	0.000549	0.000588	0.000469	2.5e-05	0.000153	7.1e-05	4.2e-05			29.565	0.001457	0.001588	0.001587	0.001393	0.001196	0.000832	0.000335	0.000282	0.000167			29.582	0.000422	0.000437	0.000438	0.000367	0.000476	0.000353	0.000362	0.000167	0.000318			29.592	0.000392	0.000457	0.000369	0.000287	0.000333	0.000351	0.000241	0.000256	0.000226
36.731	9.3e-05		36.731	0.000397	0.000638	0.000545	0.000588	0.00047	2.4e-05	0.00015	6.9e-05	3.7e-05			29.59	0.001457	0.001587	0.001588	0.001393	0.001196	0.000832	0.000336	0.000283	0.000167			29.607	0.000422	0.000437	0.000439	0.000366	0.000476	0.000352	0.000362	0.000167	0.000317			29.618	0.000392	0.000456	0.000368	0.000287	0.000333	0.000349	0.000241	0.000255	0.000226
36.775	9.6e-05		36.775	0.000399	0.000636	0.000541	0.000589	0.000471	2.4e-05	0.000148	6.7e-05	3.3e-05			29.615	0.001457	0.001586	0.001588	0.001394	0.001196	0.000833	0.000337	0.000284	0.000167			29.633	0.000422	0.000438	0.00044	0.000364	0.000475	0.000351	0.000361	0.000166	0.000316			29.643	0.000391	0.000454	0.000368	0.000286	0.000332	0.000347	0.000241	0.000254	0.000226
36.819	9.9e-05		36.819	0.0004	0.000634	0.000537	0.00059	0.000471	2.3e-05	0.000145	6.4e-05	2.8e-05			29.64	0.001457	0.001585	0.001589	0.001395	0.001195	0.000833	0.000337	0.000285	0.000167			29.658	0.000422	0.000438	0.000441	0.000363	0.000474	0.00035	0.000361	0.000166	0.000315			29.668	0.000391	0.000453	0.000367	0.000286	0.000331	0.000344	0.000241	0.000253	0.000226
36.863	0.000102		36.863	0.000401	0.000632	0.000533	0.00059	0.000472	2.3e-05	0.000143	6.2e-05	2.4e-05			29.666	0.001457	0.001584	0.001589	0.001395	0.001195	0.000834	0.000338	0.000285	0.000167			29.683	0.000422	0.000438	0.000441	0.000361	0.000474	0.000349	0.000361	0.000165	0.000315			29.693	0.00039	0.000452	0.000367	0.000286	0.000331	0.000342	0.000241	0.000251	0.000226
36.907	0.000105		36.907	0.000402	0.00063	0.000529	0.00059	0.000472	2.2e-05	0.00014	5.9e-05	1.9e-05			29.691	0.001457	0.001583	0.00159	0.001396	0.001195	0.000834	0.000339	0.000286	0.000167			29.708	0.000422	0.000439	0.000442	0.00036	0.000473	0.000348	0.000361	0.000165	0.000314			29.719	0.00039	0.000451	0.000367	0.000285	0.00033	0.00034	0.000241	0.00025	0.000226
36.951	0.000107		36.951	0.000404	0.000629	0.000526	0.00059	0.000473	2.2e-05	0.000137	5.6e-05	1.5e-05			29.716	0.001457	0.001583	0.00159	0.001397	0.001195	0.000834	0.000339	0.000287	0.000167			29.733	0.000422	0.000439	0.000443	0.000358	0.000472	0.000347	0.00036	0.000164	0.000313			29.744	0.000389	0.00045	0.000366	0.000285	0.000329	0.000338	0.000241	0.000249	0.000226
36.995	0.00011		36.995	0.000405	0.000627	0.000522	0.00059	0.000473	2.2e-05	0.000134	5.4e-05	1.1e-05			29.741	0.001457	0.001582	0.001591	0.001398	0.001195	0.000835	0.00034	0.000288	0.000167			29.759	0.000422	0.00044	0.000443	0.000357	0.000471	0.000346	0.00036	0.000164	0.000312			29.769	0.000389	0.000449	0.000366	0.000285	0.000329	0.000336	0.000241	0.000247	0.000226
37.039	0.000113		37.039	0.000407	0.000625	0.000519	0.00059	0.000473	2.2e-05	0.000131	5.1e-05	7e-06			29.766	0.001457	0.001581	0.001591	0.001398	0.001195	0.000835	0.00034	0.000289	0.000167			29.784	0.000422	0.00044	0.000444	0.000355	0.00047	0.000345	0.00036	0.000163	0.000311			29.794	0.000389	0.000447	0.000366	0.000284	0.000328	0.000334	0.000242	0.000246	0.000227
37.083	0.000116		37.083	0.000408	0.000623	0.000516	0.00059	0.000474	2.2e-05	0.000128	4.8e-05	3e-06			29.791	0.001457	0.00158	0.001592	0.001399	0.001194	0.000835	0.000341	0.000289	0.000167			29.809	0.000423	0.000441	0.000445	0.000354	0.000469	0.000344	0.00036	0.000163	0.000311			29.82	0.000388	0.000446	0.000366	0.000284	0.000327	0.000331	0.000242	0.000245	0.000227
37.127	0.000119		37.127	0.00041	0.000621	0.000513	0.000589	0.000474	2.3e-05	0.000125	4.5e-05	-1e-06			29.817	0.001457	0.00158	0.001593	0.0014	0.001194	0.000836	0.000342	0.00029	0.000167			29.834	0.000423	0.000441	0.000445	0.000352	0.000468	0.000343	0.000359	0.000162	0.00031			29.845	0.000388	0.000445	0.000366	0.000284	0.000327	0.000329	0.000242	0.000243	0.000227
37.171	0.000122		37.171	0.000412	0.000618	0.00051	0.000588	0.000474	2.3e-05	0.000122	4.2e-05	-5e-06			29.842	0.001457	0.001579	0.001593	0.001401	0.001194	0.000836	0.000342	0.000291	0.000167			29.86	0.000423	0.000441	0.000446	0.000351	0.000467	0.000342	0.000359	0.000162	0.000309			29.87	0.000388	0.000444	0.000366	0.000283	0.000326	0.000327	0.000242	0.000242	0.000227
37.215	0.000125		37.215	0.000413	0.000616	0.000508	0.000587	0.000474	2.4e-05	0.000118	3.9e-05	-9e-06			29.867	0.001457	0.001578	0.001594	0.001401	0.001194	0.000836	0.000343	0.000292	0.000167			29.885	0.000423	0.000442	0.000447	0.000349	0.000466	0.000341	0.000359	0.000161	0.000308			29.895	0.000388	0.000443	0.000366	0.000283	0.000326	0.000325	0.000242	0.000241	0.000227
37.258	0.000128		37.258	0.000415	0.000614	0.000505	0.000586	0.000474	2.5e-05	0.000115	3.6e-05	-1.2e-05			29.892	0.001457	0.001577	0.001594	0.001402	0.001194	0.000837	0.000343	0.000293	0.000167			29.91	0.000423	0.000442	0.000447	0.000348	0.000465	0.00034	0.000359	0.000161	0.000307			29.921	0.000388	0.000442	0.000366	0.000283	0.000325	0.000322	0.000242	0.000239	0.000227
37.302	0.000131		37.302	0.000417	0.000612	0.000503	0.000585	0.000474	2.5e-05	0.000111	3.2e-05	-1.6e-05			29.917	0.001457	0.001577	0.001595	0.001403	0.001194	0.000837	0.000344	0.000293	0.000167			29.935	0.000423	0.000443	0.000448	0.000346	0.000464	0.000339	0.000358	0.00016	0.000306			29.946	0.000388	0.000441	0.000366	0.000283	0.000325	0.00032	0.000243	0.000238	0.000228
37.346	0.000133		37.346	0.000419	0.00061	0.000501	0.000584	0.000474	2.6e-05	0.000108	2.9e-05	-1.9e-05			29.942	0.001457	0.001576	0.001595	0.001404	0.001194	0.000837	0.000345	0.000294	0.000167			29.96	0.000423	0.000443	0.000449	0.000345	0.000463	0.000338	0.000358	0.00016	0.000305			29.971	0.000387	0.000439	0.000366	0.000283	0.000324	0.000318	0.000243	0.000236	0.000228
37.39	0.000136		37.39	0.00042	0.000608	0.000499	0.000582	0.000473	2.7e-05	0.000104	2.6e-05	-2.3e-05			29.968	0.001457	0.001575	0.001596	0.001404	0.001194	0.000838	0.000345	0.000295	0.000167			29.986	0.000423	0.000443	0.000449	0.000343	0.000462	0.000338	0.000358	0.000159	0.000304			29.996	0.000387	0.000438	0.000366	0.000282	0.000323	0.000316	0.000243	0.000235	0.000228
37.434	0.000139		37.434	0.000422	0.000606	0.000498	0.00058	0.000473	2.8e-05	0.0001	2.3e-05	-2.6e-05			29.993	0.001457	0.001574	0.001597	0.001405	0.001194	0.000838	0.000346	0.000296	0.000168			30.011	0.000423	0.000444	0.00045	0.000342	0.000461	0.000337	0.000358	0.000159	0.000303			30.022	0.000387	0.000437	0.000366	0.000282	0.000323	0.000314	0.000243	0.000234	0.000228
37.478	0.000142		37.478	0.000424	0.000603	0.000496	0.000579	0.000473	2.9e-05	9.7e-05	1.9e-05	-2.9e-05			30.018	0.001457	0.001574	0.001597	0.001406	0.001194	0.000838	0.000346	0.000296	0.000168			30.036	0.000423	0.000444	0.000451	0.000341	0.00046	0.000336	0.000357	0.000158	0.000302			30.047	0.000387	0.000436	0.000366	0.000282	0.000322	0.000311	0.000244	0.000232	0.000228
37.522	0.000145		37.522	0.000426	0.000601	0.000495	0.000577	0.000472	3.1e-05	9.3e-05	1.6e-05	-3.2e-05			30.043	0.001457	0.001573	0.001598	0.001407	0.001194	0.000838	0.000347	0.000297	0.000168			30.061	0.000423	0.000444	0.000451	0.000339	0.000458	0.000335	0.000357	0.000157	0.000301			30.072	0.000388	0.000435	0.000367	0.000282	0.000322	0.000309	0.000244	0.000231	0.000229
37.566	0.000147		37.566	0.000428	0.000599	0.000494	0.000575	0.000472	3.2e-05	8.9e-05	1.3e-05	-3.5e-05			30.068	0.001457	0.001572	0.001598	0.001407	0.001194	0.000838	0.000348	0.000298	0.000168			30.086	0.000423	0.000444	0.000452	0.000338	0.000457	0.000334	0.000357	0.000157	0.0003			30.097	0.000388	0.000434	0.000367	0.000282	0.000321	0.000307	0.000244	0.000229	0.000229
37.61	0.00015		37.61	0.00043	0.000597	0.000493	0.000572	0.000471	3.3e-05	8.5e-05	9e-06	-3.8e-05			30.093	0.001457	0.001572	0.001599	0.001408	0.001194	0.000839	0.000348	0.000298	0.000168			30.112	0.000423	0.000445	0.000452	0.000336	0.000456	0.000334	0.000357	0.000156	0.000299			30.123	0.000388	0.000433	0.000367	0.000282	0.000321	0.000305	0.000245	0.000228	0.000229
37.654	0.000153		37.654	0.000431	0.000595	0.000492	0.00057	0.00047	3.5e-05	8.2e-05	6e-06	-4e-05			30.119	0.001457	0.001571	0.001599	0.001409	0.001193	0.000839	0.000349	0.000299	0.000168			30.137	0.000423	0.000445	0.000453	0.000335	0.000454	0.000333	0.000356	0.000156	0.000298			30.148	0.000388	0.000431	0.000368	0.000282	0.00032	0.000303	0.000245	0.000226	0.000229
37.698	0.000155		37.698	0.000433	0.000593	0.000491	0.000567	0.000469	3.6e-05	7.8e-05	2e-06	-4.3e-05			30.144	0.001457	0.00157	0.0016	0.001409	0.001193	0.000839	0.000349	0.0003	0.000169			30.162	0.000423	0.000445	0.000453	0.000334	0.000453	0.000332	0.000356	0.000155	0.000297			30.173	0.000388	0.00043	0.000368	0.000282	0.00032	0.0003	0.000245	0.000225	0.000229
37.742	0.000158		37.742	0.000435	0.000591	0.000491	0.000565	0.000469	3.7e-05	7.4e-05	-1e-06	-4.6e-05			30.169	0.001456	0.00157	0.0016	0.00141	0.001193	0.000839	0.00035	0.0003	0.000169			30.187	0.000423	0.000445	0.000454	0.000332	0.000451	0.000332	0.000356	0.000154	0.000296			30.198	0.000389	0.000429	0.000369	0.000282	0.000319	0.000298	0.000245	0.000223	0.00023
37.785	0.00016		37.785	0.000437	0.000589	0.000491	0.000562	0.000468	3.9e-05	7e-05	-4e-06	-4.8e-05			30.194	0.001456	0.001569	0.001601	0.001411	0.001193	0.000839	0.00035	0.000301	0.000169			30.213	0.000423	0.000446	0.000455	0.000331	0.00045	0.000331	0.000356	0.000154	0.000295			30.224	0.000389	0.000428	0.000369	0.000282	0.000319	0.000296	0.000246	0.000222	0.00023
37.829	0.000163		37.829	0.000439	0.000587	0.00049	0.000559	0.000467	4e-05	6.7e-05	-7e-06	-5e-05			30.219	0.001456	0.001569	0.001602	0.001412	0.001193	0.000839	0.000351	0.000302	0.000169			30.238	0.000423	0.000446	0.000455	0.00033	0.000448	0.00033	0.000355	0.000153	0.000294			30.249	0.000389	0.000427	0.00037	0.000282	0.000318	0.000294	0.000246	0.00022	0.00023
37.873	0.000165		37.873	0.00044	0.000585	0.00049	0.000556	0.000465	4.1e-05	6.3e-05	-1.1e-05	-5.2e-05			30.245	0.001456	0.001568	0.001602	0.001412	0.001193	0.000839	0.000351	0.000302	0.000169			30.263	0.000423	0.000446	0.000456	0.000328	0.000447	0.00033	0.000355	0.000152	0.000293			30.274	0.00039	0.000426	0.00037	0.000282	0.000318	0.000292	0.000246	0.000219	0.00023
37.917	0.000168		37.917	0.000442	0.000583	0.000491	0.000553	0.000464	4.3e-05	6e-05	-1.4e-05	-5.4e-05			30.27	0.001456	0.001567	0.001603	0.001413	0.001193	0.00084	0.000352	0.000303	0.00017			30.288	0.000423	0.000446	0.000456	0.000327	0.000445	0.000329	0.000355	0.000152	0.000292			30.299	0.00039	0.000425	0.000371	0.000282	0.000317	0.00029	0.000247	0.000217	0.00023
37.961	0.00017		37.961	0.000444	0.000581	0.000491	0.00055	0.000463	4.4e-05	5.6e-05	-1.7e-05	-5.6e-05			30.295	0.001456	0.001567	0.001603	0.001414	0.001193	0.00084	0.000352	0.000303	0.00017			30.313	0.000423	0.000446	0.000457	0.000326	0.000443	0.000329	0.000355	0.000151	0.000291			30.325	0.00039	0.000424	0.000371	0.000283	0.000317	0.000288	0.000247	0.000216	0.000231
38.005	0.000172		38.005	0.000446	0.00058	0.000491	0.000547	0.000462	4.5e-05	5.3e-05	-2e-05	-5.8e-05			30.32	0.001455	0.001566	0.001604	0.001415	0.001193	0.00084	0.000353	0.000304	0.00017			30.339	0.000423	0.000446	0.000457	0.000324	0.000442	0.000328	0.000354	0.00015	0.00029			30.35	0.000391	0.000422	0.000372	0.000283	0.000316	0.000286	0.000247	0.000214	0.000231
38.049	0.000174		38.049	0.000447	0.000578	0.000492	0.000544	0.00046	4.6e-05	4.9e-05	-2.3e-05	-6e-05			30.345	0.001455	0.001566	0.001604	0.001415	0.001193	0.00084	0.000353	0.000304	0.00017			30.364	0.000423	0.000446	0.000457	0.000323	0.00044	0.000328	0.000354	0.00015	0.000289			30.375	0.000391	0.000421	0.000372	0.000283	0.000316	0.000284	0.000248	0.000213	0.000231
38.093	0.000177		38.093	0.000449	0.000576	0.000492	0.000541	0.000459	4.8e-05	4.6e-05	-2.6e-05	-6.1e-05			30.37	0.001455	0.001565	0.001605	0.001416	0.001193	0.00084	0.000354	0.000305	0.000171			30.389	0.000423	0.000447	0.000458	0.000322	0.000438	0.000327	0.000354	0.000149	0.000288			30.4	0.000392	0.00042	0.000373	0.000283	0.000315	0.000282	0.000248	0.000211	0.000231
38.137	0.000179		38.137	0.000451	0.000575	0.000493	0.000538	0.000457	4.9e-05	4.3e-05	-2.8e-05	-6.2e-05			30.396	0.001455	0.001565	0.001605	0.001417	0.001193	0.00084	0.000354	0.000305	0.000171			30.414	0.000422	0.000447	0.000458	0.000321	0.000436	0.000327	0.000354	0.000148	0.000287			30.426	0.000392	0.000419	0.000374	0.000283	0.000315	0.00028	0.000248	0.00021	0.000231
38.181	0.000181		38.181	0.000453	0.000574	0.000494	0.000534	0.000456	5e-05	4e-05	-3.1e-05	-6.3e-05			30.421	0.001454	0.001564	0.001606	0.001417	0.001193	0.00084	0.000355	0.000305	0.000171			30.439	0.000422	0.000447	0.000459	0.000319	0.000434	0.000326	0.000354	0.000147	0.000286			30.451	0.000393	0.000418	0.000374	0.000284	0.000314	0.000278	0.000249	0.000208	0.000231
38.225	0.000182		38.225	0.000454	0.000572	0.000495	0.000531	0.000454	5.1e-05	3.7e-05	-3.3e-05	-6.4e-05			30.446	0.001454	0.001564	0.001606	0.001418	0.001193	0.00084	0.000355	0.000306	0.000171			30.465	0.000422	0.000447	0.000459	0.000318	0.000432	0.000326	0.000353	0.000147	0.000285			30.476	0.000394	0.000417	0.000375	0.000284	0.000314	0.000276	0.000249	0.000207	0.000232
38.269	0.000184		38.269	0.000456	0.000571	0.000496	0.000528	0.000453	5.2e-05	3.4e-05	-3.6e-05	-6.5e-05			30.471	0.001454	0.001563	0.001607	0.001419	0.001194	0.00084	0.000356	0.000306	0.000172			30.49	0.000422	0.000447	0.00046	0.000317	0.00043	0.000325	0.000353	0.000146	0.000283			30.501	0.000394	0.000416	0.000376	0.000284	0.000313	0.000274	0.000249	0.000205	0.000232
38.312	0.000186		38.312	0.000458	0.00057	0.000497	0.000525	0.000451	5.3e-05	3.1e-05	-3.8e-05	-6.6e-05			30.496	0.001454	0.001563	0.001607	0.001419	0.001194	0.00084	0.000356	0.000306	0.000172			30.515	0.000422	0.000447	0.00046	0.000316	0.000428	0.000325	0.000353	0.000145	0.000282			30.527	0.000395	0.000415	0.000377	0.000284	0.000313	0.000272	0.000249	0.000204	0.000232
38.356	0.000188		38.356	0.00046	0.000569	0.000498	0.000521	0.000449	5.3e-05	2.9e-05	-4e-05	-6.6e-05			30.521	0.001453	0.001562	0.001608	0.00142	0.001194	0.000839	0.000357	0.000307	0.000172			30.54	0.000422	0.000447	0.00046	0.000315	0.000426	0.000325	0.000353	0.000144	0.000281			30.552	0.000395	0.000413	0.000377	0.000285	0.000312	0.00027	0.00025	0.000202	0.000232
38.4	0.000189		38.4	0.000461	0.000568	0.000499	0.000518	0.000448	5.4e-05	2.6e-05	-4.2e-05	-6.6e-05			30.547	0.001453	0.001562	0.001608	0.001421	0.001194	0.000839	0.000357	0.000307	0.000173			30.566	0.000422	0.000447	0.000461	0.000313	0.000424	0.000324	0.000353	0.000144	0.00028			30.577	0.000396	0.000412	0.000378	0.000285	0.000312	0.000268	0.00025	0.000201	0.000232
38.444	0.000191		38.444	0.000463	0.000568	0.000501	0.000515	0.000446	5.5e-05	2.4e-05	-4.4e-05	-6.6e-05			30.572	0.001453	0.001561	0.001609	0.001421	0.001194	0.000839	0.000358	0.000307	0.000173			30.591	0.000422	0.000446	0.000461	0.000312	0.000422	0.000324	0.000352	0.000143	0.000279			30.602	0.000397	0.000411	0.000379	0.000285	0.000311	0.000267	0.00025	0.000199	0.000232
38.488	0.000192		38.488	0.000465	0.000567	0.000502	0.000512	0.000444	5.5e-05	2.2e-05	-4.5e-05	-6.6e-05			30.597	0.001452	0.001561	0.001609	0.001422	0.001194	0.000839	0.000358	0.000307	0.000173			30.616	0.000422	0.000446	0.000461	0.000311	0.00042	0.000324	0.000352	0.000142	0.000278			30.627	0.000398	0.00041	0.000379	0.000286	0.000311	0.000265	0.00025	0.000198	0.000232
38.532	0.000193		38.532	0.000466	0.000567	0.000503	0.000509	0.000443	5.6e-05	2e-05	-4.6e-05	-6.6e-05			30.622	0.001452	0.00156	0.001609	0.001423	0.001194	0.000839	0.000359	0.000307	0.000174			30.641	0.000422	0.000446	0.000462	0.00031	0.000418	0.000323	0.000352	0.000141	0.000277			30.653	0.000398	0.000409	0.00038	0.000286	0.00031	0.000263	0.000251	0.000196	0.000233
38.576	0.000195		38.576	0.000468	0.000566	0.000504	0.000506	0.000441	5.6e-05	1.8e-05	-4.8e-05	-6.5e-05			30.647	0.001452	0.00156	0.00161	0.001423	0.001194	0.000839	0.000359	0.000308	0.000174			30.666	0.000421	0.000446	0.000462	0.000309	0.000415	0.000323	0.000352	0.00014	0.000276			30.678	0.000399	0.000407	0.000381	0.000287	0.00031	0.000261	0.000251	0.000195	0.000233
38.62	0.000196		38.62	0.00047	0.000566	0.000506	0.000503	0.000439	5.7e-05	1.6e-05	-4.9e-05	-6.4e-05			30.672	0.001451	0.00156	0.00161	0.001424	0.001194	0.000839	0.000359	0.000308	0.000175			30.692	0.000421	0.000446	0.000462	0.000308	0.000413	0.000323	0.000352	0.00014	0.000275			30.703	0.0004	0.000406	0.000382	0.000287	0.000309	0.00026	0.000251	0.000193	0.000233
38.664	0.000197		38.664	0.000472	0.000566	0.000507	0.0005	0.000438	5.7e-05	1.4e-05	-4.9e-05	-6.3e-05			30.698	0.001451	0.001559	0.001611	0.001424	0.001194	0.000839	0.00036	0.000308	0.000175			30.717	0.000421	0.000446	0.000462	0.000307	0.000411	0.000322	0.000352	0.000139	0.000274			30.728	0.000401	0.000405	0.000382	0.000288	0.000309	0.000258	0.000251	0.000192	0.000233
38.708	0.000197		38.708	0.000474	0.000566	0.000508	0.000497	0.000436	5.7e-05	1.3e-05	-5e-05	-6.2e-05			30.723	0.001451	0.001559	0.001611	0.001425	0.001194	0.000838	0.00036	0.000308	0.000176			30.742	0.000421	0.000446	0.000463	0.000306	0.000408	0.000322	0.000351	0.000138	0.000273			30.754	0.000402	0.000404	0.000383	0.000288	0.000308	0.000256	0.000252	0.00019	0.000233
38.752	0.000198		38.752	0.000475	0.000566	0.000509	0.000494	0.000435	5.8e-05	1.2e-05	-5e-05	-6.1e-05			30.748	0.00145	0.001558	0.001611	0.001425	0.001194	0.000838	0.000361	0.000308	0.000176			30.767	0.000421	0.000445	0.000463	0.000305	0.000406	0.000322	0.000351	0.000137	0.000271			30.779	0.000402	0.000402	0.000384	0.000289	0.000308	0.000255	0.000252	0.000189	0.000233
38.795	0.000199		38.795	0.000477	0.000566	0.000511	0.000491	0.000434	5.8e-05	1.1e-05	-5.1e-05	-5.9e-05			30.773	0.00145	0.001558	0.001612	0.001426	0.001194	0.000838	0.000361	0.000308	0.000177			30.793	0.000421	0.000445	0.000463	0.000304	0.000403	0.000322	0.000351	0.000136	0.00027			30.804	0.000403	0.000401	0.000385	0.000289	0.000307	0.000253	0.000252	0.000187	0.000233
38.839	0.000199		38.839	0.000479	0.000567	0.000512	0.000488	0.000432	5.8e-05	1e-05	-5.1e-05	-5.8e-05			30.798	0.001449	0.001558	0.001612	0.001427	0.001194	0.000838	0.000361	0.000308	0.000177			30.818	0.000421	0.000445	0.000463	0.000303	0.000401	0.000321	0.000351	0.000135	0.000269			30.829	0.000404	0.0004	0.000385	0.00029	0.000307	0.000251	0.000252	0.000186	0.000233
38.883	0.0002		38.883	0.000481	0.000567	0.000513	0.000485	0.000431	5.9e-05	9e-06	-5e-05	-5.6e-05			30.823	0.001449	0.001557	0.001612	0.001427	0.001194	0.000837	0.000362	0.000308	0.000178			30.843	0.000421	0.000445	0.000463	0.000302	0.000398	0.000321	0.000351	0.000134	0.000268			30.855	0.000405	0.000399	0.000386	0.00029	0.000306	0.00025	0.000252	0.000184	0.000233
38.927	0.0002		38.927	0.000483	0.000568	0.000514	0.000483	0.00043	5.9e-05	8e-06	-5e-05	-5.4e-05			30.849	0.001448	0.001557	0.001612	0.001428	0.001194	0.000837	0.000362	0.000307	0.000178			30.868	0.00042	0.000444	0.000463	0.000301	0.000396	0.000321	0.000351	0.000134	0.000267			30.88	0.000406	0.000397	0.000387	0.000291	0.000305	0.000248	0.000253	0.000183	0.000233
38.971	0.0002		38.971	0.000485	0.000569	0.000516	0.00048	0.000429	5.9e-05	8e-06	-4.9e-05	-5.1e-05			30.874	0.001448	0.001557	0.001613	0.001428	0.001194	0.000837	0.000362	0.000307	0.000179			30.893	0.00042	0.000444	0.000463	0.0003	0.000393	0.000321	0.00035	0.000133	0.000266			30.905	0.000407	0.000396	0.000387	0.000291	0.000305	0.000247	0.000253	0.000182	0.000233
39.015	0.0002		39.015	0.000487	0.000569	0.000517	0.000478	0.000428	6e-05	8e-06	-4.8e-05	-4.9e-05			30.899	0.001448	0.001556	0.001613	0.001429	0.001194	0.000837	0.000363	0.000307	0.000179			30.919	0.00042	0.000444	0.000464	0.000299	0.00039	0.000321	0.00035	0.000132	0.000265			30.93	0.000408	0.000395	0.000388	0.000292	0.000304	0.000245	0.000253	0.00018	0.000233
39.059	0.0002		39.059	0.000489	0.00057	0.000518	0.000476	0.000427	6e-05	7e-06	-4.7e-05	-4.6e-05			30.924	0.001447	0.001556	0.001613	0.001429	0.001194	0.000836	0.000363	0.000307	0.00018			30.944	0.00042	0.000443	0.000464	0.000298	0.000388	0.000321	0.00035	0.000131	0.000264			30.956	0.000409	0.000393	0.000389	0.000293	0.000304	0.000244	0.000253	0.000179	0.000233
39.103	0.0002		39.103	0.000491	0.000571	0.000519	0.000474	0.000427	6e-05	7e-06	-4.6e-05	-4.3e-05			30.949	0.001447	0.001556	0.001613	0.001429	0.001194	0.000836	0.000363	0.000307	0.000181			30.969	0.00042	0.000443	0.000464	0.000297	0.000385	0.000321	0.00035	0.00013	0.000263			30.981	0.00041	0.000392	0.000389	0.000293	0.000303	0.000243	0.000253	0.000177	0.000233
39.147	0.000199		39.147	0.000493	0.000573	0.000521	0.000472	0.000426	6.1e-05	7e-06	-4.5e-05	-4e-05			30.974	0.001446	0.001555	0.001614	0.00143	0.001194	0.000836	0.000364	0.000306	0.000181			30.994	0.00042	0.000442	0.000464	0.000296	0.000382	0.00032	0.00035	0.000129	0.000262			31.006	0.000411	0.00039	0.00039	0.000294	0.000302	0.000241	0.000253	0.000176	0.000233
39.191	0.000199		39.191	0.000495	0.000574	0.000522	0.00047	0.000426	6.1e-05	8e-06	-4.3e-05	-3.7e-05			31	0.001446	0.001555	0.001614	0.00143	0.001194	0.000835	0.000364	0.000306	0.000182			31.019	0.00042	0.000442	0.000464	0.000296	0.00038	0.00032	0.000349	0.000128	0.000261			31.031	0.000412	0.000389	0.000391	0.000294	0.000302	0.00024	0.000253	0.000175	0.000233
39.235	0.000198		39.235	0.000497	0.000575	0.000523	0.000468	0.000426	6.1e-05	8e-06	-4.1e-05	-3.4e-05			31.025	0.001445	0.001555	0.001614	0.001431	0.001194	0.000835	0.000364	0.000306	0.000182			31.045	0.000419	0.000442	0.000464	0.000295	0.000377	0.00032	0.000349	0.000127	0.00026			31.057	0.000413	0.000388	0.000391	0.000295	0.000301	0.000239	0.000253	0.000173	0.000233
39.279	0.000198		39.279	0.0005	0.000576	0.000525	0.000466	0.000425	6.2e-05	9e-06	-3.9e-05	-3e-05			31.05	0.001445	0.001554	0.001614	0.001431	0.001194	0.000835	0.000364	0.000305	0.000183			31.07	0.000419	0.000441	0.000464	0.000294	0.000374	0.00032	0.000349	0.000126	0.000259			31.082	0.000414	0.000386	0.000392	0.000296	0.0003	0.000237	0.000253	0.000172	0.000233
39.322	0.000197		39.322	0.000502	0.000578	0.000526	0.000464	0.000425	6.2e-05	9e-06	-3.7e-05	-2.7e-05			31.075	0.001444	0.001554	0.001614	0.001431	0.001194	0.000834	0.000365	0.000305	0.000184			31.095	0.000419	0.000441	0.000464	0.000293	0.000371	0.00032	0.000349	0.000125	0.000258			31.107	0.000415	0.000385	0.000392	0.000296	0.0003	0.000236	0.000254	0.00017	0.000233
39.366	0.000196		39.366	0.000504	0.000579	0.000528	0.000463	0.000426	6.3e-05	1e-05	-3.5e-05	-2.3e-05			31.1	0.001443	0.001554	0.001614	0.001432	0.001193	0.000834	0.000365	0.000305	0.000185			31.12	0.000419	0.00044	0.000464	0.000293	0.000368	0.00032	0.000349	0.000124	0.000256			31.132	0.000416	0.000383	0.000393	0.000297	0.000299	0.000235	0.000254	0.000169	0.000233
39.41	0.000195		39.41	0.000506	0.000581	0.000529	0.000461	0.000426	6.3e-05	1.1e-05	-3.3e-05	-2e-05			31.125	0.001443	0.001553	0.001614	0.001432	0.001193	0.000833	0.000365	0.000304	0.000185			31.146	0.000419	0.00044	0.000463	0.000292	0.000365	0.00032	0.000348	0.000123	0.000255			31.158	0.000417	0.000382	0.000393	0.000298	0.000298	0.000233	0.000254	0.000168	0.000233
39.454	0.000194		39.454	0.000508	0.000582	0.00053	0.00046	0.000426	6.4e-05	1.2e-05	-3e-05	-1.6e-05			31.151	0.001442	0.001553	0.001614	0.001432	0.001193	0.000833	0.000365	0.000304	0.000186			31.171	0.000419	0.000439	0.000463	0.000291	0.000363	0.00032	0.000348	0.000122	0.000254			31.183	0.000418	0.00038	0.000394	0.000299	0.000298	0.000232	0.000254	0.000167	0.000233
39.498	0.000193		39.498	0.00051	0.000584	0.000532	0.000459	0.000427	6.5e-05	1.3e-05	-2.7e-05	-1.2e-05			31.176	0.001442	0.001553	0.001614	0.001433	0.001193	0.000832	0.000366	0.000303	0.000187			31.196	0.000419	0.000438	0.000463	0.000291	0.00036	0.00032	0.000348	0.000121	0.000253			31.208	0.000419	0.000379	0.000394	0.000299	0.000297	0.000231	0.000254	0.000165	0.000233
39.542	0.000192		39.542	0.000512	0.000585	0.000534	0.000458	0.000428	6.5e-05	1.5e-05	-2.5e-05	-8e-06			31.201	0.001441	0.001552	0.001614	0.001433	0.001193	0.000832	0.000366	0.000303	0.000188			31.221	0.000418	0.000438	0.000463	0.00029	0.000357	0.00032	0.000348	0.00012	0.000252			31.233	0.00042	0.000377	0.000395	0.0003	0.000296	0.00023	0.000254	0.000164	0.000233
39.586	0.00019		39.586	0.000514	0.000587	0.000535	0.000457	0.000428	6.6e-05	1.6e-05	-2.2e-05	-4e-06			31.226	0.00144	0.001552	0.001614	0.001433	0.001193	0.000832	0.000366	0.000302	0.000188			31.246	0.000418	0.000437	0.000463	0.000289	0.000354	0.00032	0.000347	0.000119	0.000251			31.259	0.000421	0.000376	0.000395	0.000301	0.000296	0.000229	0.000254	0.000163	0.000233
39.63	0.000189		39.63	0.000516	0.000589	0.000537	0.000456	0.000429	6.7e-05	1.8e-05	-1.9e-05	0			31.251	0.00144	0.001552	0.001614	0.001434	0.001193	0.000831	0.000366	0.000302	0.000189			31.272	0.000418	0.000436	0.000463	0.000289	0.000351	0.00032	0.000347	0.000118	0.00025			31.284	0.000422	0.000374	0.000395	0.000301	0.000295	0.000227	0.000253	0.000162	0.000233
39.674	0.000187		39.674	0.000518	0.00059	0.000539	0.000455	0.00043	6.8e-05	1.9e-05	-1.6e-05	4e-06			31.277	0.001439	0.001551	0.001614	0.001434	0.001193	0.000831	0.000367	0.000301	0.00019			31.297	0.000418	0.000436	0.000462	0.000288	0.000348	0.00032	0.000347	0.000117	0.000249			31.309	0.000423	0.000372	0.000396	0.000302	0.000294	0.000226	0.000253	0.00016	0.000233
39.718	0.000185		39.718	0.00052	0.000592	0.00054	0.000454	0.000431	6.9e-05	2.1e-05	-1.3e-05	8e-06			31.302	0.001439	0.001551	0.001614	0.001434	0.001193	0.00083	0.000367	0.0003	0.000191			31.322	0.000418	0.000435	0.000462	0.000288	0.000345	0.00032	0.000346	0.000116	0.000248			31.334	0.000424	0.000371	0.000396	0.000303	0.000293	0.000225	0.000253	0.000159	0.000232
39.762	0.000184		39.762	0.000522	0.000594	0.000542	0.000453	0.000432	7e-05	2.3e-05	-9e-06	1.2e-05			31.327	0.001438	0.001551	0.001614	0.001434	0.001193	0.00083	0.000367	0.0003	0.000192			31.347	0.000418	0.000434	0.000462	0.000287	0.000342	0.00032	0.000346	0.000115	0.000247			31.36	0.000425	0.000369	0.000397	0.000303	0.000293	0.000224	0.000253	0.000158	0.000232
39.806	0.000182		39.806	0.000524	0.000596	0.000544	0.000453	0.000433	7.1e-05	2.5e-05	-6e-06	1.6e-05			31.352	0.001437	0.001551	0.001614	0.001434	0.001193	0.000829	0.000367	0.000299	0.000193			31.372	0.000418	0.000434	0.000462	0.000287	0.000339	0.000319	0.000346	0.000114	0.000246			31.385	0.000427	0.000368	0.000397	0.000304	0.000292	0.000223	0.000253	0.000157	0.000232
39.849	0.00018		39.849	0.000526	0.000598	0.000546	0.000452	0.000435	7.2e-05	2.7e-05	-3e-06	2e-05			31.377	0.001437	0.00155	0.001613	0.001434	0.001193	0.000828	0.000367	0.000298	0.000194			31.398	0.000418	0.000433	0.000461	0.000286	0.000336	0.000319	0.000345	0.000113	0.000245			31.41	0.000428	0.000366	0.000397	0.000305	0.000291	0.000222	0.000253	0.000156	0.000232
39.893	0.000178		39.893	0.000528	0.0006	0.000548	0.000452	0.000436	7.3e-05	2.9e-05	1e-06	2.4e-05			31.402	0.001436	0.00155	0.001613	0.001435	0.001192	0.000828	0.000368	0.000298	0.000194			31.423	0.000418	0.000432	0.000461	0.000286	0.000333	0.000319	0.000345	0.000112	0.000245			31.435	0.000429	0.000364	0.000397	0.000306	0.00029	0.000221	0.000253	0.000155	0.000232
39.937	0.000176		39.937	0.00053	0.000602	0.00055	0.000452	0.000438	7.5e-05	3.1e-05	4e-06	2.8e-05			31.428	0.001435	0.00155	0.001613	0.001435	0.001192	0.000827	0.000368	0.000297	0.000195			31.448	0.000417	0.000431	0.000461	0.000285	0.00033	0.000319	0.000344	0.000111	0.000244			31.461	0.00043	0.000363	0.000398	0.000306	0.00029	0.00022	0.000253	0.000154	0.000231
39.981	0.000174		39.981	0.000532	0.000604	0.000552	0.000452	0.000439	7.6e-05	3.3e-05	8e-06	3.2e-05			31.453	0.001434	0.00155	0.001613	0.001435	0.001192	0.000827	0.000368	0.000296	0.000196			31.473	0.000417	0.00043	0.00046	0.000285	0.000327	0.000319	0.000344	0.00011	0.000243			31.486	0.000431	0.000361	0.000398	0.000307	0.000289	0.000219	0.000252	0.000152	0.000231
40.025	0.000172		40.025	0.000534	0.000606	0.000554	0.000452	0.000441	7.8e-05	3.6e-05	1.1e-05	3.7e-05			31.478	0.001434	0.001549	0.001612	0.001435	0.001192	0.000826	0.000368	0.000295	0.000197			31.499	0.000417	0.00043	0.00046	0.000284	0.000324	0.000319	0.000344	0.000109	0.000242			31.511	0.000433	0.00036	0.000398	0.000308	0.000288	0.000218	0.000252	0.000151	0.000231
40.069	0.00017		40.069	0.000535	0.000608	0.000557	0.000452	0.000442	7.9e-05	3.8e-05	1.5e-05	4.1e-05			31.503	0.001433	0.001549	0.001612	0.001435	0.001192	0.000826	0.000368	0.000295	0.000198			31.524	0.000417	0.000429	0.00046	0.000284	0.000321	0.000319	0.000343	0.000108	0.000241			31.536	0.000434	0.000358	0.000398	0.000308	0.000287	0.000217	0.000252	0.00015	0.00023
40.113	0.000168		40.113	0.000537	0.00061	0.000559	0.000452	0.000444	8.1e-05	4e-05	1.8e-05	4.5e-05			31.528	0.001432	0.001549	0.001612	0.001435	0.001192	0.000825	0.000369	0.000294	0.000199			31.549	0.000417	0.000428	0.000459	0.000284	0.000318	0.000319	0.000343	0.000107	0.00024			31.561	0.000435	0.000356	0.000398	0.000309	0.000286	0.000216	0.000252	0.000149	0.00023
40.157	0.000165		40.157	0.000539	0.000612	0.000561	0.000452	0.000445	8.2e-05	4.3e-05	2.2e-05	4.9e-05			31.553	0.001431	0.001549	0.001611	0.001435	0.001191	0.000824	0.000369	0.000293	0.0002			31.574	0.000417	0.000427	0.000459	0.000283	0.000315	0.000319	0.000342	0.000106	0.000239			31.587	0.000436	0.000355	0.000399	0.00031	0.000286	0.000215	0.000252	0.000148	0.00023
40.201	0.000163		40.201	0.00054	0.000614	0.000564	0.000452	0.000447	8.4e-05	4.5e-05	2.6e-05	5.3e-05			31.579	0.001431	0.001548	0.001611	0.001435	0.001191	0.000824	0.000369	0.000292	0.000201			31.599	0.000417	0.000426	0.000458	0.000283	0.000312	0.000319	0.000342	0.000105	0.000238			31.612	0.000437	0.000353	0.000399	0.00031	0.000285	0.000214	0.000251	0.000147	0.000229
40.245	0.000161		40.245	0.000542	0.000616	0.000566	0.000453	0.000449	8.6e-05	4.8e-05	2.9e-05	5.7e-05			31.604	0.00143	0.001548	0.001611	0.001435	0.001191	0.000823	0.000369	0.000291	0.000202			31.625	0.000417	0.000425	0.000458	0.000283	0.000309	0.000319	0.000341	0.000104	0.000237			31.637	0.000439	0.000351	0.000399	0.000311	0.000284	0.000213	0.000251	0.000147	0.000229
40.289	0.000158		40.289	0.000544	0.000619	0.000569	0.000453	0.000451	8.7e-05	5.1e-05	3.3e-05	6.1e-05			31.629	0.001429	0.001548	0.00161	0.001435	0.001191	0.000822	0.000369	0.000291	0.000203			31.65	0.000417	0.000424	0.000457	0.000282	0.000306	0.000319	0.000341	0.000103	0.000237			31.662	0.00044	0.00035	0.000399	0.000312	0.000283	0.000212	0.000251	0.000146	0.000229
40.332	0.000156		40.332	0.000545	0.000621	0.000571	0.000454	0.000453	8.9e-05	5.3e-05	3.6e-05	6.5e-05			31.654	0.001428	0.001548	0.00161	0.001435	0.001191	0.000822	0.00037	0.00029	0.000204			31.675	0.000417	0.000423	0.000457	0.000282	0.000303	0.000319	0.00034	0.000101	0.000236			31.688	0.000441	0.000348	0.000399	0.000312	0.000282	0.000211	0.00025	0.000145	0.000228
40.376	0.000154		40.376	0.000547	0.000623	0.000574	0.000455	0.000454	9.1e-05	5.6e-05	4e-05	6.8e-05			31.679	0.001427	0.001547	0.001609	0.001435	0.00119	0.000821	0.00037	0.000289	0.000205			31.7	0.000417	0.000422	0.000456	0.000282	0.000299	0.000319	0.00034	0.0001	0.000235			31.713	0.000442	0.000346	0.000399	0.000313	0.000281	0.00021	0.00025	0.000144	0.000228
40.42	0.000151		40.42	0.000548	0.000626	0.000577	0.000455	0.000456	9.3e-05	5.9e-05	4.3e-05	7.2e-05			31.704	0.001427	0.001547	0.001609	0.001435	0.00119	0.00082	0.00037	0.000288	0.000206			31.726	0.000417	0.000421	0.000455	0.000282	0.000296	0.000319	0.000339	9.9e-05	0.000234			31.738	0.000444	0.000345	0.000399	0.000313	0.000281	0.000209	0.00025	0.000143	0.000227
40.464	0.000149		40.464	0.000549	0.000628	0.00058	0.000456	0.000458	9.4e-05	6.1e-05	4.7e-05	7.6e-05			31.73	0.001426	0.001547	0.001608	0.001435	0.00119	0.00082	0.00037	0.000287	0.000207			31.751	0.000417	0.00042	0.000455	0.000281	0.000293	0.000319	0.000338	9.8e-05	0.000233			31.763	0.000445	0.000343	0.000399	0.000314	0.00028	0.000208	0.000249	0.000142	0.000227
40.508	0.000146		40.508	0.000551	0.000631	0.000583	0.000457	0.00046	9.6e-05	6.4e-05	5e-05	8e-05			31.755	0.001425	0.001547	0.001608	0.001434	0.00119	0.000819	0.00037	0.000286	0.000208			31.776	0.000417	0.000419	0.000454	0.000281	0.00029	0.000319	0.000338	9.7e-05	0.000233			31.789	0.000446	0.000341	0.000399	0.000315	0.000279	0.000207	0.000249	0.000142	0.000226
40.552	0.000144		40.552	0.000552	0.000633	0.000586	0.000458	0.000462	9.8e-05	6.7e-05	5.4e-05	8.4e-05			31.78	0.001424	0.001546	0.001607	0.001434	0.001189	0.000818	0.000371	0.000285	0.000209			31.801	0.000417	0.000418	0.000453	0.000281	0.000287	0.000319	0.000337	9.6e-05	0.000232			31.814	0.000447	0.00034	0.000399	0.000315	0.000278	0.000206	0.000248	0.000141	0.000226
40.596	0.000141		40.596	0.000553	0.000636	0.000589	0.000459	0.000464	0.0001	6.9e-05	5.7e-05	8.7e-05			31.805	0.001423	0.001546	0.001607	0.001434	0.001189	0.000818	0.000371	0.000284	0.00021			31.826	0.000417	0.000417	0.000453	0.000281	0.000284	0.000319	0.000337	9.5e-05	0.000231			31.839	0.000449	0.000338	0.0004	0.000316	0.000277	0.000205	0.000248	0.00014	0.000225
40.64	0.000139		40.64	0.000555	0.000638	0.000592	0.00046	0.000466	0.000102	7.2e-05	6.1e-05	9.1e-05			31.83	0.001422	0.001546	0.001606	0.001434	0.001189	0.000817	0.000371	0.000284	0.000211			31.852	0.000417	0.000416	0.000452	0.000281	0.000281	0.000319	0.000336	9.4e-05	0.00023			31.864	0.00045	0.000337	0.0004	0.000316	0.000276	0.000204	0.000247	0.000139	0.000225
40.684	0.000137		40.684	0.000556	0.000641	0.000595	0.000462	0.000468	0.000103	7.4e-05	6.4e-05	9.4e-05			31.855	0.001422	0.001546	0.001605	0.001434	0.001188	0.000816	0.000371	0.000283	0.000212			31.877	0.000417	0.000415	0.000451	0.00028	0.000278	0.000319	0.000335	9.3e-05	0.00023			31.89	0.000451	0.000335	0.0004	0.000317	0.000275	0.000204	0.000247	0.000139	0.000224
40.728	0.000134		40.728	0.000557	0.000644	0.000598	0.000463	0.000469	0.000105	7.7e-05	6.7e-05	9.8e-05			31.881	0.001421	0.001545	0.001605	0.001433	0.001188	0.000815	0.000371	0.000282	0.000213			31.902	0.000417	0.000413	0.00045	0.00028	0.000275	0.000319	0.000335	9.2e-05	0.000229			31.915	0.000452	0.000334	0.0004	0.000317	0.000275	0.000203	0.000247	0.000138	0.000223
40.772	0.000132		40.772	0.000558	0.000647	0.000601	0.000464	0.000471	0.000107	8e-05	7e-05	0.000101			31.906	0.00142	0.001545	0.001604	0.001433	0.001188	0.000815	0.000372	0.000281	0.000214			31.927	0.000417	0.000412	0.00045	0.00028	0.000272	0.000319	0.000334	9.1e-05	0.000228			31.94	0.000454	0.000332	0.0004	0.000318	0.000274	0.000202	0.000246	0.000138	0.000223
40.816	0.000129		40.816	0.000559	0.000649	0.000604	0.000465	0.000473	0.000109	8.2e-05	7.3e-05	0.000105			31.931	0.001419	0.001545	0.001603	0.001433	0.001187	0.000814	0.000372	0.00028	0.000215			31.952	0.000417	0.000411	0.000449	0.00028	0.000269	0.000318	0.000333	9e-05	0.000228			31.965	0.000455	0.00033	0.0004	0.000318	0.000273	0.000201	0.000246	0.000137	0.000222
40.859	0.000127		40.859	0.00056	0.000652	0.000608	0.000467	0.000475	0.00011	8.5e-05	7.6e-05	0.000108			31.956	0.001418	0.001545	0.001603	0.001433	0.001187	0.000813	0.000372	0.000279	0.000217			31.978	0.000417	0.00041	0.000448	0.00028	0.000267	0.000318	0.000332	8.9e-05	0.000227			31.991	0.000456	0.000329	0.0004	0.000318	0.000272	0.0002	0.000245	0.000137	0.000222
40.903	0.000125		40.903	0.000561	0.000655	0.000611	0.000468	0.000476	0.000112	8.7e-05	7.9e-05	0.000111			31.981	0.001417	0.001544	0.001602	0.001432	0.001187	0.000812	0.000372	0.000278	0.000218			32.003	0.000417	0.000409	0.000447	0.00028	0.000264	0.000318	0.000332	8.8e-05	0.000226			32.016	0.000457	0.000327	0.0004	0.000319	0.000271	0.0002	0.000245	0.000136	0.000221
40.947	0.000122		40.947	0.000562	0.000658	0.000615	0.000469	0.000478	0.000114	9e-05	8.2e-05	0.000114			32.006	0.001416	0.001544	0.001601	0.001432	0.001186	0.000811	0.000372	0.000277	0.000219			32.028	0.000417	0.000407	0.000446	0.00028	0.000261	0.000318	0.000331	8.7e-05	0.000226			32.041	0.000459	0.000326	0.0004	0.000319	0.00027	0.000199	0.000244	0.000136	0.00022
40.991	0.00012		40.991	0.000563	0.000661	0.000618	0.000471	0.00048	0.000115	9.2e-05	8.4e-05	0.000117			32.032	0.001416	0.001544	0.0016	0.001432	0.001186	0.000811	0.000373	0.000276	0.00022			32.053	0.000417	0.000406	0.000445	0.00028	0.000258	0.000318	0.00033	8.5e-05	0.000225			32.066	0.00046	0.000324	0.0004	0.00032	0.000269	0.000198	0.000243	0.000135	0.000219
41.035	0.000118		41.035	0.000564	0.000664	0.000622	0.000472	0.000481	0.000117	9.5e-05	8.7e-05	0.00012			32.057	0.001415	0.001543	0.001599	0.001432	0.001186	0.00081	0.000373	0.000276	0.000221			32.079	0.000417	0.000405	0.000444	0.000279	0.000255	0.000318	0.000329	8.4e-05	0.000225			32.092	0.000461	0.000323	0.000399	0.00032	0.000269	0.000197	0.000243	0.000135	0.000219
41.079	0.000116		41.079	0.000565	0.000667	0.000625	0.000473	0.000482	0.000119	9.7e-05	8.9e-05	0.000123			32.082	0.001414	0.001543	0.001599	0.001431	0.001185	0.000809	0.000373	0.000275	0.000222			32.104	0.000417	0.000404	0.000443	0.000279	0.000252	0.000317	0.000328	8.3e-05	0.000224			32.117	0.000462	0.000322	0.000399	0.00032	0.000268	0.000197	0.000242	0.000135	0.000218
41.123	0.000114		41.123	0.000565	0.00067	0.000629	0.000475	0.000484	0.00012	9.9e-05	9.2e-05	0.000125			32.107	0.001413	0.001543	0.001598	0.001431	0.001185	0.000808	0.000373	0.000274	0.000223			32.129	0.000417	0.000403	0.000442	0.000279	0.000249	0.000317	0.000328	8.2e-05	0.000223			32.142	0.000463	0.00032	0.000399	0.000321	0.000267	0.000196	0.000242	0.000134	0.000217
41.167	0.000111		41.167	0.000566	0.000673	0.000633	0.000476	0.000485	0.000122	0.000101	9.4e-05	0.000128			32.132	0.001412	0.001543	0.001597	0.00143	0.001184	0.000807	0.000373	0.000273	0.000224			32.154	0.000417	0.000401	0.000441	0.000279	0.000246	0.000317	0.000327	8.1e-05	0.000223			32.167	0.000465	0.000319	0.000399	0.000321	0.000266	0.000195	0.000241	0.000134	0.000216
41.211	0.000109		41.211	0.000567	0.000676	0.000636	0.000477	0.000486	0.000123	0.000104	9.6e-05	0.00013			32.157	0.001411	0.001542	0.001596	0.00143	0.001184	0.000807	0.000374	0.000272	0.000225			32.179	0.000417	0.0004	0.00044	0.000279	0.000243	0.000317	0.000326	8e-05	0.000222			32.193	0.000466	0.000317	0.000399	0.000321	0.000265	0.000194	0.000241	0.000134	0.000216
41.255	0.000107		41.255	0.000568	0.00068	0.00064	0.000478	0.000487	0.000125	0.000106	9.8e-05	0.000133			32.183	0.00141	0.001542	0.001595	0.00143	0.001184	0.000806	0.000374	0.000271	0.000227			32.205	0.000417	0.000399	0.000439	0.000279	0.000241	0.000316	0.000325	7.9e-05	0.000222			32.218	0.000467	0.000316	0.000399	0.000321	0.000264	0.000194	0.00024	0.000134	0.000215
41.299	0.000105		41.299	0.000569	0.000683	0.000644	0.00048	0.000488	0.000126	0.000108	0.0001	0.000135			32.208	0.001409	0.001542	0.001594	0.001429	0.001183	0.000805	0.000374	0.000271	0.000228			32.23	0.000417	0.000397	0.000438	0.000279	0.000238	0.000316	0.000324	7.8e-05	0.000221			32.243	0.000468	0.000315	0.000399	0.000322	0.000263	0.000193	0.000239	0.000134	0.000214
41.343	0.000103		41.343	0.00057	0.000686	0.000648	0.000481	0.000489	0.000128	0.00011	0.000102	0.000137			32.233	0.001408	0.001541	0.001593	0.001429	0.001183	0.000804	0.000374	0.00027	0.000229			32.255	0.000417	0.000396	0.000437	0.000279	0.000235	0.000316	0.000323	7.7e-05	0.000221			32.268	0.000469	0.000313	0.000399	0.000322	0.000263	0.000193	0.000239	0.000134	0.000213
41.386	0.000102		41.386	0.000571	0.000689	0.000652	0.000482	0.00049	0.00013	0.000113	0.000103	0.000139			32.258	0.001407	0.001541	0.001592	0.001428	0.001182	0.000803	0.000375	0.000269	0.00023			32.28	0.000417	0.000395	0.000436	0.000279	0.000232	0.000316	0.000322	7.6e-05	0.00022			32.294	0.000471	0.000312	0.000399	0.000322	0.000262	0.000192	0.000238	0.000134	0.000212
41.43	0.0001		41.43	0.000571	0.000692	0.000656	0.000483	0.000491	0.000131	0.000115	0.000105	0.000141			32.283	0.001407	0.001541	0.001591	0.001428	0.001182	0.000802	0.000375	0.000268	0.000231			32.305	0.000417	0.000394	0.000435	0.000279	0.00023	0.000315	0.000321	7.5e-05	0.00022			32.319	0.000472	0.000311	0.000399	0.000322	0.000261	0.000191	0.000238	0.000134	0.000211
41.474	9.8e-05		41.474	0.000572	0.000696	0.00066	0.000484	0.000492	0.000133	0.000117	0.000106	0.000142			32.309	0.001406	0.00154	0.00159	0.001428	0.001181	0.000801	0.000375	0.000267	0.000232			32.331	0.000417	0.000392	0.000433	0.000279	0.000227	0.000315	0.00032	7.4e-05	0.00022			32.344	0.000473	0.00031	0.000399	0.000323	0.00026	0.000191	0.000237	0.000134	0.00021
41.518	9.6e-05		41.518	0.000573	0.000699	0.000665	0.000485	0.000493	0.000134	0.000119	0.000107	0.000144			32.334	0.001405	0.00154	0.001589	0.001427	0.001181	0.000801	0.000375	0.000267	0.000234			32.356	0.000417	0.000391	0.000432	0.000278	0.000224	0.000315	0.000319	7.3e-05	0.000219			32.369	0.000474	0.000309	0.000399	0.000323	0.000259	0.00019	0.000236	0.000134	0.00021
41.562	9.5e-05		41.562	0.000574	0.000702	0.000669	0.000487	0.000493	0.000135	0.000121	0.000108	0.000146			32.359	0.001404	0.00154	0.001588	0.001427	0.001181	0.0008	0.000375	0.000266	0.000235			32.381	0.000417	0.00039	0.000431	0.000278	0.000221	0.000314	0.000318	7.2e-05	0.000219			32.395	0.000475	0.000307	0.000399	0.000323	0.000258	0.00019	0.000236	0.000134	0.000209
41.606	9.3e-05		41.606	0.000575	0.000705	0.000673	0.000488	0.000494	0.000137	0.000123	0.000109	0.000147			32.384	0.001403	0.001539	0.001587	0.001426	0.00118	0.000799	0.000376	0.000265	0.000236			32.406	0.000417	0.000389	0.00043	0.000278	0.000219	0.000314	0.000317	7.1e-05	0.000218			32.42	0.000476	0.000306	0.000399	0.000323	0.000258	0.000189	0.000235	0.000134	0.000208
41.65	9.2e-05		41.65	0.000576	0.000709	0.000677	0.000489	0.000495	0.000138	0.000126	0.00011	0.000148			32.409	0.001402	0.001539	0.001585	0.001426	0.00118	0.000798	0.000376	0.000264	0.000237			32.432	0.000417	0.000387	0.000428	0.000278	0.000216	0.000313	0.000316	7e-05	0.000218			32.445	0.000478	0.000305	0.000398	0.000323	0.000257	0.000189	0.000235	0.000134	0.000207
41.694	9e-05		41.694	0.000577	0.000712	0.000682	0.00049	0.000495	0.00014	0.000128	0.00011	0.00015			32.434	0.001401	0.001538	0.001584	0.001425	0.001179	0.000797	0.000376	0.000264	0.000238			32.457	0.000417	0.000386	0.000427	0.000278	0.000214	0.000313	0.000315	6.9e-05	0.000218			32.47	0.000479	0.000304	0.000398	0.000323	0.000256	0.000188	0.000234	0.000135	0.000206
41.738	8.9e-05		41.738	0.000578	0.000715	0.000686	0.000491	0.000496	0.000141	0.00013	0.000111	0.000151			32.46	0.0014	0.001538	0.001583	0.001425	0.001179	0.000796	0.000376	0.000263	0.00024			32.482	0.000417	0.000385	0.000426	0.000278	0.000211	0.000312	0.000314	6.7e-05	0.000217			32.495	0.00048	0.000303	0.000398	0.000324	0.000255	0.000188	0.000233	0.000135	0.000205
41.782	8.7e-05		41.782	0.000579	0.000718	0.00069	0.000492	0.000496	0.000143	0.000132	0.000111	0.000152			32.485	0.001399	0.001538	0.001582	0.001424	0.001178	0.000795	0.000377	0.000262	0.000241			32.507	0.000417	0.000383	0.000424	0.000278	0.000208	0.000312	0.000313	6.6e-05	0.000217			32.521	0.000481	0.000302	0.000398	0.000324	0.000254	0.000188	0.000233	0.000135	0.000204
41.826	8.6e-05		41.826	0.00058	0.000722	0.000695	0.000493	0.000497	0.000144	0.000134	0.000111	0.000153			32.51	0.001399	0.001537	0.001581	0.001424	0.001178	0.000794	0.000377	0.000262	0.000242			32.532	0.000416	0.000382	0.000423	0.000277	0.000206	0.000311	0.000311	6.5e-05	0.000217			32.546	0.000482	0.000301	0.000398	0.000324	0.000254	0.000187	0.000232	0.000136	0.000203
41.87	8.5e-05		41.87	0.000581	0.000725	0.000699	0.000494	0.000497	0.000145	0.000136	0.000111	0.000154			32.535	0.001398	0.001537	0.001579	0.001423	0.001177	0.000793	0.000377	0.000261	0.000243			32.558	0.000416	0.000381	0.000422	0.000277	0.000203	0.000311	0.00031	6.4e-05	0.000216			32.571	0.000483	0.0003	0.000398	0.000324	0.000253	0.000187	0.000231	0.000136	0.000202
41.913	8.4e-05		41.913	0.000582	0.000728	0.000703	0.000495	0.000497	0.000146	0.000139	0.000111	0.000155			32.56	0.001397	0.001536	0.001578	0.001423	0.001177	0.000792	0.000377	0.00026	0.000244			32.583	0.000416	0.000379	0.00042	0.000277	0.000201	0.00031	0.000309	6.3e-05	0.000216			32.596	0.000485	0.000299	0.000398	0.000324	0.000252	0.000186	0.000231	0.000136	0.000201
41.957	8.3e-05		41.957	0.000583	0.000731	0.000708	0.000495	0.000498	0.000148	0.000141	0.000111	0.000156			32.585	0.001396	0.001536	0.001577	0.001422	0.001176	0.000791	0.000378	0.00026	0.000246			32.608	0.000416	0.000378	0.000419	0.000277	0.000198	0.00031	0.000308	6.2e-05	0.000216			32.622	0.000486	0.000298	0.000397	0.000324	0.000251	0.000186	0.00023	0.000137	0.0002
42.001	8.2e-05		42.001	0.000584	0.000735	0.000712	0.000496	0.000498	0.000149	0.000143	0.00011	0.000157			32.611	0.001395	0.001535	0.001576	0.001422	0.001176	0.000791	0.000378	0.000259	0.000247			32.633	0.000416	0.000377	0.000417	0.000277	0.000196	0.000309	0.000307	6.1e-05	0.000216			32.647	0.000487	0.000298	0.000397	0.000324	0.000251	0.000186	0.000229	0.000138	0.000199
42.045	8.1e-05		42.045	0.000585	0.000738	0.000716	0.000497	0.000498	0.00015	0.000145	0.00011	0.000158			32.636	0.001394	0.001535	0.001574	0.001421	0.001175	0.00079	0.000378	0.000259	0.000248			32.659	0.000416	0.000375	0.000416	0.000276	0.000193	0.000308	0.000305	6e-05	0.000215			32.672	0.000488	0.000297	0.000397	0.000324	0.00025	0.000186	0.000229	0.000138	0.000198
42.089	8e-05		42.089	0.000586	0.000741	0.000721	0.000498	0.000499	0.000151	0.000147	0.000109	0.000159			32.661	0.001393	0.001534	0.001573	0.001421	0.001175	0.000789	0.000378	0.000258	0.00025			32.684	0.000415	0.000374	0.000414	0.000276	0.000191	0.000308	0.000304	5.9e-05	0.000215			32.697	0.000489	0.000296	0.000397	0.000324	0.000249	0.000185	0.000228	0.000139	0.000197
42.133	7.9e-05		42.133	0.000587	0.000744	0.000725	0.000499	0.000499	0.000153	0.00015	0.000108	0.00016			32.686	0.001392	0.001534	0.001572	0.00142	0.001174	0.000788	0.000378	0.000257	0.000251			32.709	0.000415	0.000373	0.000413	0.000276	0.000188	0.000307	0.000303	5.8e-05	0.000215			32.723	0.00049	0.000295	0.000397	0.000324	0.000249	0.000185	0.000228	0.000139	0.000196
42.177	7.9e-05		42.177	0.000589	0.000747	0.000729	0.0005	0.0005	0.000154	0.000152	0.000107	0.000161			32.711	0.001391	0.001533	0.00157	0.00142	0.001174	0.000787	0.000379	0.000257	0.000252			32.734	0.000415	0.000371	0.000411	0.000276	0.000186	0.000306	0.000301	5.7e-05	0.000215			32.748	0.000492	0.000295	0.000396	0.000324	0.000248	0.000185	0.000227	0.00014	0.000195
42.221	7.8e-05		42.221	0.00059	0.00075	0.000733	0.000501	0.0005	0.000155	0.000154	0.000106	0.000162			32.736	0.001391	0.001532	0.001569	0.001419	0.001173	0.000786	0.000379	0.000256	0.000253			32.759	0.000415	0.00037	0.00041	0.000275	0.000183	0.000305	0.0003	5.6e-05	0.000214			32.773	0.000493	0.000294	0.000396	0.000325	0.000247	0.000185	0.000226	0.000141	0.000194
42.265	7.7e-05		42.265	0.000591	0.000754	0.000737	0.000502	0.0005	0.000156	0.000156	0.000104	0.000163			32.762	0.00139	0.001532	0.001568	0.001418	0.001172	0.000785	0.000379	0.000256	0.000255			32.785	0.000414	0.000369	0.000408	0.000275	0.000181	0.000305	0.000299	5.5e-05	0.000214			32.798	0.000494	0.000293	0.000396	0.000325	0.000247	0.000185	0.000226	0.000142	0.000193
42.309	7.7e-05		42.309	0.000592	0.000757	0.000741	0.000504	0.000501	0.000157	0.000159	0.000103	0.000163			32.787	0.001389	0.001531	0.001566	0.001418	0.001172	0.000784	0.000379	0.000255	0.000256			32.81	0.000414	0.000368	0.000407	0.000275	0.000178	0.000304	0.000297	5.4e-05	0.000214			32.824	0.000495	0.000293	0.000396	0.000325	0.000246	0.000185	0.000225	0.000142	0.000192
42.353	7.7e-05		42.353	0.000593	0.00076	0.000745	0.000505	0.000501	0.000159	0.000161	0.000101	0.000164			32.812	0.001388	0.00153	0.001565	0.001417	0.001171	0.000783	0.00038	0.000255	0.000257			32.835	0.000414	0.000366	0.000405	0.000275	0.000176	0.000303	0.000296	5.3e-05	0.000214			32.849	0.000496	0.000292	0.000395	0.000325	0.000245	0.000184	0.000224	0.000143	0.000191
42.396	7.6e-05		42.396	0.000595	0.000763	0.000749	0.000506	0.000502	0.00016	0.000163	9.9e-05	0.000165			32.837	0.001387	0.00153	0.001563	0.001417	0.001171	0.000782	0.00038	0.000254	0.000259			32.86	0.000413	0.000365	0.000404	0.000274	0.000174	0.000302	0.000294	5.2e-05	0.000214			32.874	0.000498	0.000292	0.000395	0.000325	0.000245	0.000184	0.000224	0.000144	0.00019
42.44	7.6e-05		42.44	0.000596	0.000767	0.000753	0.000507	0.000503	0.000161	0.000165	9.7e-05	0.000166			32.862	0.001386	0.001529	0.001562	0.001416	0.00117	0.000781	0.00038	0.000254	0.00026			32.885	0.000413	0.000364	0.000402	0.000274	0.000171	0.000301	0.000293	5.1e-05	0.000214			32.899	0.000499	0.000291	0.000395	0.000325	0.000244	0.000184	0.000223	0.000145	0.000189
42.484	7.6e-05		42.484	0.000597	0.00077	0.000757	0.000508	0.000503	0.000162	0.000168	9.5e-05	0.000167			32.887	0.001385	0.001528	0.00156	0.001416	0.00117	0.00078	0.00038	0.000254	0.000261			32.911	0.000413	0.000362	0.0004	0.000274	0.000169	0.0003	0.000292	5e-05	0.000213			32.925	0.0005	0.000291	0.000394	0.000325	0.000244	0.000184	0.000223	0.000146	0.000188
42.528	7.6e-05		42.528	0.000599	0.000773	0.000761	0.00051	0.000504	0.000163	0.00017	9.3e-05	0.000168			32.913	0.001384	0.001528	0.001559	0.001415	0.001169	0.000779	0.00038	0.000253	0.000263			32.936	0.000412	0.000361	0.000399	0.000273	0.000167	0.000299	0.00029	4.9e-05	0.000213			32.95	0.000501	0.000291	0.000394	0.000325	0.000243	0.000184	0.000222	0.000147	0.000187
42.572	7.6e-05		42.572	0.0006	0.000777	0.000765	0.000511	0.000505	0.000165	0.000172	9.1e-05	0.000169			32.938	0.001383	0.001527	0.001558	0.001415	0.001169	0.000778	0.000381	0.000253	0.000264			32.961	0.000412	0.00036	0.000397	0.000273	0.000164	0.000298	0.000289	4.8e-05	0.000213			32.975	0.000502	0.00029	0.000394	0.000325	0.000243	0.000184	0.000222	0.000148	0.000186
42.616	7.6e-05		42.616	0.000601	0.00078	0.000768	0.000513	0.000506	0.000166	0.000174	8.8e-05	0.00017			32.963	0.001383	0.001526	0.001556	0.001414	0.001168	0.000778	0.000381	0.000252	0.000265			32.986	0.000411	0.000358	0.000395	0.000273	0.000162	0.000297	0.000287	4.7e-05	0.000213			33	0.000504	0.00029	0.000393	0.000325	0.000242	0.000184	0.000221	0.000149	0.000185
42.66	7.6e-05		42.66	0.000603	0.000783	0.000772	0.000514	0.000507	0.000167	0.000177	8.6e-05	0.000172			32.988	0.001382	0.001525	0.001555	0.001414	0.001168	0.000777	0.000381	0.000252	0.000267			33.012	0.000411	0.000357	0.000394	0.000272	0.00016	0.000296	0.000286	4.7e-05	0.000213			33.026	0.000505	0.00029	0.000393	0.000325	0.000242	0.000184	0.000221	0.00015	0.000184
42.704	7.7e-05		42.704	0.000604	0.000787	0.000775	0.000516	0.000508	0.000169	0.000179	8.3e-05	0.000173			33.013	0.001381	0.001525	0.001553	0.001413	0.001167	0.000776	0.000381	0.000251	0.000268			33.037	0.000411	0.000356	0.000392	0.000272	0.000158	0.000295	0.000284	4.6e-05	0.000213			33.051	0.000506	0.00029	0.000393	0.000325	0.000241	0.000184	0.00022	0.000151	0.000183
42.748	7.7e-05		42.748	0.000606	0.00079	0.000779	0.000518	0.000509	0.00017	0.000181	8.1e-05	0.000174			33.038	0.00138	0.001524	0.001551	0.001413	0.001167	0.000775	0.000381	0.000251	0.000269			33.062	0.00041	0.000354	0.00039	0.000271	0.000155	0.000294	0.000282	4.5e-05	0.000213			33.076	0.000507	0.00029	0.000392	0.000325	0.000241	0.000185	0.00022	0.000152	0.000182
42.792	7.8e-05		42.792	0.000607	0.000794	0.000782	0.00052	0.00051	0.000172	0.000183	7.8e-05	0.000175			33.064	0.001379	0.001523	0.00155	0.001412	0.001166	0.000774	0.000382	0.000251	0.000271			33.087	0.00041	0.000353	0.000389	0.000271	0.000153	0.000293	0.000281	4.4e-05	0.000213			33.101	0.000508	0.00029	0.000392	0.000325	0.00024	0.000185	0.000219	0.000153	0.000181
42.836	7.8e-05		42.836	0.000609	0.000797	0.000786	0.000522	0.000512	0.000173	0.000185	7.5e-05	0.000177			33.089	0.001378	0.001522	0.001548	0.001411	0.001166	0.000773	0.000382	0.00025	0.000272			33.112	0.000409	0.000352	0.000387	0.00027	0.000151	0.000292	0.000279	4.3e-05	0.000213			33.127	0.000509	0.00029	0.000391	0.000325	0.00024	0.000185	0.000219	0.000154	0.00018
42.88	7.9e-05		42.88	0.00061	0.000801	0.000789	0.000524	0.000513	0.000174	0.000188	7.2e-05	0.000178			33.114	0.001377	0.001521	0.001547	0.001411	0.001165	0.000772	0.000382	0.00025	0.000273			33.138	0.000409	0.00035	0.000385	0.00027	0.000149	0.000291	0.000278	4.2e-05	0.000212			33.152	0.000511	0.00029	0.000391	0.000325	0.000239	0.000185	0.000218	0.000155	0.000179
42.923	8e-05		42.923	0.000612	0.000804	0.000792	0.000526	0.000515	0.000176	0.00019	6.9e-05	0.00018			33.139	0.001376	0.00152	0.001545	0.00141	0.001164	0.000771	0.000382	0.00025	0.000275			33.163	0.000408	0.000349	0.000383	0.000269	0.000147	0.00029	0.000276	4.1e-05	0.000212			33.177	0.000512	0.00029	0.00039	0.000325	0.000239	0.000185	0.000218	0.000157	0.000178
42.967	8e-05		42.967	0.000613	0.000808	0.000795	0.000528	0.000517	0.000177	0.000192	6.6e-05	0.000181			33.164	0.001376	0.001519	0.001544	0.00141	0.001164	0.00077	0.000383	0.000249	0.000276			33.188	0.000407	0.000348	0.000382	0.000269	0.000145	0.000288	0.000274	4e-05	0.000212			33.202	0.000513	0.00029	0.00039	0.000325	0.000238	0.000185	0.000217	0.000158	0.000177
43.011	8.1e-05		43.011	0.000615	0.000811	0.000799	0.000531	0.000519	0.000179	0.000194	6.3e-05	0.000183			33.19	0.001375	0.001518	0.001542	0.001409	0.001163	0.000769	0.000383	0.000249	0.000277			33.213	0.000407	0.000346	0.00038	0.000268	0.000143	0.000287	0.000273	3.9e-05	0.000212			33.228	0.000514	0.00029	0.000389	0.000325	0.000238	0.000186	0.000217	0.000159	0.000176
43.055	8.2e-05		43.055	0.000617	0.000815	0.000802	0.000533	0.000521	0.00018	0.000196	6e-05	0.000184			33.215	0.001374	0.001517	0.00154	0.001409	0.001163	0.000768	0.000383	0.000249	0.000279			33.238	0.000406	0.000345	0.000378	0.000268	0.00014	0.000286	0.000271	3.8e-05	0.000212			33.253	0.000515	0.00029	0.000389	0.000325	0.000237	0.000186	0.000216	0.00016	0.000175
43.099	8.4e-05		43.099	0.000619	0.000818	0.000805	0.000536	0.000523	0.000182	0.000198	5.7e-05	0.000186			33.24	0.001373	0.001516	0.001539	0.001408	0.001162	0.000768	0.000383	0.000248	0.00028			33.264	0.000406	0.000344	0.000376	0.000267	0.000138	0.000284	0.000269	3.7e-05	0.000212			33.278	0.000516	0.000291	0.000388	0.000325	0.000237	0.000186	0.000216	0.000161	0.000174
43.143	8.5e-05		43.143	0.00062	0.000821	0.000808	0.000539	0.000525	0.000183	0.0002	5.4e-05	0.000188			33.265	0.001372	0.001515	0.001537	0.001408	0.001162	0.000767	0.000383	0.000248	0.000281			33.289	0.000405	0.000342	0.000374	0.000267	0.000136	0.000283	0.000267	3.6e-05	0.000212			33.303	0.000517	0.000291	0.000387	0.000325	0.000237	0.000186	0.000216	0.000162	0.000173
43.187	8.6e-05		43.187	0.000622	0.000825	0.000811	0.000541	0.000527	0.000184	0.000202	5.1e-05	0.00019			33.29	0.001371	0.001514	0.001536	0.001407	0.001161	0.000766	0.000384	0.000248	0.000282			33.314	0.000405	0.000341	0.000373	0.000266	0.000134	0.000281	0.000266	3.5e-05	0.000212			33.329	0.000518	0.000292	0.000387	0.000325	0.000236	0.000187	0.000215	0.000164	0.000172
43.231	8.7e-05		43.231	0.000624	0.000828	0.000814	0.000544	0.00053	0.000186	0.000204	4.8e-05	0.000192			33.315	0.001371	0.001513	0.001534	0.001407	0.001161	0.000765	0.000384	0.000247	0.000284			33.339	0.000404	0.00034	0.000371	0.000266	0.000132	0.00028	0.000264	3.4e-05	0.000212			33.354	0.00052	0.000292	0.000386	0.000325	0.000236	0.000187	0.000215	0.000165	0.000172
43.275	8.9e-05		43.275	0.000626	0.000832	0.000817	0.000547	0.000532	0.000187	0.000206	4.5e-05	0.000193			33.341	0.00137	0.001512	0.001532	0.001406	0.00116	0.000764	0.000384	0.000247	0.000285			33.365	0.000403	0.000338	0.000369	0.000265	0.00013	0.000279	0.000262	3.3e-05	0.000212			33.379	0.000521	0.000293	0.000385	0.000325	0.000235	0.000187	0.000215	0.000166	0.000171
43.319	9e-05		43.319	0.000629	0.000835	0.00082	0.000551	0.000535	0.000188	0.000208	4.2e-05	0.000195			33.366	0.001369	0.001511	0.001531	0.001406	0.00116	0.000763	0.000384	0.000246	0.000286			33.39	0.000403	0.000337	0.000367	0.000264	0.000128	0.000277	0.00026	3.2e-05	0.000211			33.404	0.000522	0.000293	0.000385	0.000325	0.000235	0.000188	0.000214	0.000167	0.00017
43.363	9.2e-05		43.363	0.000631	0.000839	0.000823	0.000554	0.000537	0.000189	0.00021	3.9e-05	0.000198			33.391	0.001368	0.00151	0.001529	0.001405	0.001159	0.000762	0.000385	0.000246	0.000287			33.415	0.000402	0.000336	0.000365	0.000264	0.000126	0.000275	0.000258	3.2e-05	0.000211			33.429	0.000523	0.000294	0.000384	0.000325	0.000235	0.000188	0.000214	0.000169	0.000169
43.407	9.4e-05		43.407	0.000633	0.000842	0.000826	0.000557	0.00054	0.00019	0.000212	3.6e-05	0.0002			33.416	0.001367	0.001509	0.001527	0.001404	0.001159	0.000762	0.000385	0.000246	0.000289			33.44	0.000401	0.000335	0.000363	0.000263	0.000124	0.000274	0.000257	3.1e-05	0.000211			33.455	0.000524	0.000294	0.000383	0.000325	0.000234	0.000188	0.000214	0.00017	0.000168
43.45	9.6e-05		43.45	0.000635	0.000846	0.000829	0.000561	0.000543	0.000191	0.000213	3.3e-05	0.000202			33.441	0.001367	0.001508	0.001525	0.001404	0.001158	0.000761	0.000385	0.000245	0.00029			33.465	0.000401	0.000333	0.000361	0.000262	0.000123	0.000272	0.000255	3e-05	0.000211			33.48	0.000524	0.000295	0.000382	0.000325	0.000234	0.000189	0.000213	0.000171	0.000168
43.494	9.7e-05		43.494	0.000638	0.000849	0.000832	0.000565	0.000546	0.000192	0.000215	3e-05	0.000204			33.466	0.001366	0.001507	0.001524	0.001403	0.001158	0.00076	0.000385	0.000245	0.000291			33.491	0.0004	0.000332	0.00036	0.000261	0.000121	0.000271	0.000253	2.9e-05	0.000211			33.505	0.000525	0.000296	0.000381	0.000325	0.000234	0.000189	0.000213	0.000172	0.000167
43.538	9.9e-05		43.538	0.00064	0.000852	0.000835	0.000569	0.000548	0.000193	0.000217	2.7e-05	0.000206			33.492	0.001365	0.001505	0.001522	0.001403	0.001158	0.000759	0.000386	0.000245	0.000292			33.516	0.000399	0.000331	0.000358	0.000261	0.000119	0.000269	0.000251	2.8e-05	0.000211			33.53	0.000526	0.000297	0.00038	0.000325	0.000233	0.00019	0.000213	0.000174	0.000166
43.582	0.000101		43.582	0.000643	0.000856	0.000838	0.000573	0.000551	0.000194	0.000219	2.4e-05	0.000208			33.517	0.001364	0.001504	0.00152	0.001402	0.001157	0.000758	0.000386	0.000244	0.000293			33.541	0.000398	0.000329	0.000356	0.00026	0.000117	0.000267	0.000249	2.7e-05	0.000211			33.556	0.000527	0.000298	0.00038	0.000325	0.000233	0.00019	0.000213	0.000175	0.000165
43.626	0.000103		43.626	0.000646	0.000859	0.000841	0.000577	0.000554	0.000195	0.000221	2.1e-05	0.000211			33.542	0.001363	0.001503	0.001519	0.001402	0.001157	0.000758	0.000386	0.000244	0.000294			33.566	0.000398	0.000328	0.000354	0.000259	0.000115	0.000265	0.000247	2.6e-05	0.00021			33.581	0.000528	0.000299	0.000379	0.000325	0.000233	0.00019	0.000212	0.000176	0.000165
43.67	0.000105		43.67	0.000649	0.000863	0.000844	0.000581	0.000557	0.000196	0.000223	1.9e-05	0.000213			33.567	0.001363	0.001502	0.001517	0.001401	0.001156	0.000757	0.000386	0.000243	0.000295			33.591	0.000397	0.000327	0.000352	0.000258	0.000113	0.000264	0.000245	2.5e-05	0.00021			33.606	0.000529	0.0003	0.000378	0.000325	0.000232	0.000191	0.000212	0.000177	0.000164
43.714	0.000108		43.714	0.000651	0.000866	0.000847	0.000585	0.00056	0.000196	0.000225	1.6e-05	0.000215			33.592	0.001362	0.001501	0.001515	0.001401	0.001156	0.000756	0.000386	0.000243	0.000296			33.617	0.000396	0.000326	0.00035	0.000258	0.000112	0.000262	0.000243	2.4e-05	0.00021			33.631	0.00053	0.000301	0.000377	0.000325	0.000232	0.000191	0.000212	0.000178	0.000163
43.758	0.00011		43.758	0.000654	0.000869	0.00085	0.00059	0.000563	0.000197	0.000227	1.4e-05	0.000218			33.617	0.001361	0.001499	0.001513	0.0014	0.001155	0.000755	0.000387	0.000243	0.000297			33.642	0.000396	0.000325	0.000348	0.000257	0.00011	0.00026	0.000241	2.4e-05	0.00021			33.657	0.00053	0.000302	0.000376	0.000325	0.000232	0.000192	0.000212	0.00018	0.000163
43.802	0.000112		43.802	0.000657	0.000873	0.000853	0.000594	0.000566	0.000197	0.000229	1.1e-05	0.00022			33.643	0.001361	0.001498	0.001512	0.0014	0.001155	0.000755	0.000387	0.000242	0.000298			33.667	0.000395	0.000323	0.000346	0.000256	0.000108	0.000258	0.000239	2.3e-05	0.00021			33.682	0.000531	0.000303	0.000375	0.000325	0.000231	0.000192	0.000211	0.000181	0.000162
43.846	0.000114		43.846	0.000661	0.000876	0.000856	0.000599	0.000569	0.000198	0.000231	9e-06	0.000222			33.668	0.00136	0.001497	0.00151	0.001399	0.001155	0.000754	0.000387	0.000242	0.000299			33.692	0.000394	0.000322	0.000344	0.000255	0.000107	0.000256	0.000237	2.2e-05	0.000209			33.707	0.000532	0.000304	0.000374	0.000325	0.000231	0.000193	0.000211	0.000182	0.000161
43.89	0.000117		43.89	0.000664	0.000879	0.000859	0.000604	0.000572	0.000198	0.000232	7e-06	0.000225			33.693	0.001359	0.001496	0.001508	0.001399	0.001154	0.000753	0.000387	0.000241	0.0003			33.718	0.000393	0.000321	0.000342	0.000254	0.000105	0.000254	0.000235	2.1e-05	0.000209			33.732	0.000533	0.000305	0.000373	0.000325	0.00023	0.000193	0.000211	0.000183	0.000161
43.934	0.000119		43.934	0.000667	0.000883	0.000863	0.000609	0.000575	0.000198	0.000234	5e-06	0.000227			33.718	0.001359	0.001495	0.001506	0.001398	0.001154	0.000753	0.000387	0.000241	0.0003			33.743	0.000392	0.00032	0.00034	0.000253	0.000103	0.000253	0.000233	2e-05	0.000209			33.758	0.000533	0.000307	0.000371	0.000325	0.00023	0.000194	0.000211	0.000184	0.00016
43.977	0.000122		43.977	0.000671	0.000886	0.000866	0.000614	0.000578	0.000198	0.000236	3e-06	0.00023			33.743	0.001358	0.001493	0.001504	0.001398	0.001153	0.000752	0.000388	0.00024	0.000301			33.768	0.000392	0.000319	0.000338	0.000252	0.000102	0.000251	0.000231	1.9e-05	0.000208			33.783	0.000534	0.000308	0.00037	0.000325	0.00023	0.000194	0.000211	0.000186	0.000159
44.021	0.000124		44.021	0.000674	0.000889	0.00087	0.000619	0.000581	0.000198	0.000239	1e-06	0.000232			33.768	0.001357	0.001492	0.001503	0.001397	0.001153	0.000751	0.000388	0.00024	0.000302			33.793	0.000391	0.000318	0.000336	0.000251	0.0001	0.000249	0.000229	1.8e-05	0.000208			33.808	0.000534	0.000309	0.000369	0.000324	0.000229	0.000195	0.000211	0.000187	0.000159
44.065	0.000127		44.065	0.000678	0.000893	0.000873	0.000625	0.000584	0.000198	0.000241	0	0.000235			33.794	0.001357	0.001491	0.001501	0.001396	0.001153	0.000751	0.000388	0.000239	0.000302			33.818	0.00039	0.000316	0.000334	0.00025	9.9e-05	0.000247	0.000227	1.8e-05	0.000208			33.833	0.000535	0.000311	0.000368	0.000324	0.000229	0.000195	0.000211	0.000188	0.000158
44.109	0.000129		44.109	0.000681	0.000896	0.000877	0.00063	0.000588	0.000198	0.000243	-2e-06	0.000237			33.819	0.001356	0.001489	0.001499	0.001396	0.001152	0.00075	0.000388	0.000239	0.000303			33.844	0.000389	0.000315	0.000332	0.000249	9.7e-05	0.000245	0.000225	1.7e-05	0.000207			33.859	0.000535	0.000312	0.000367	0.000324	0.000229	0.000196	0.00021	0.000189	0.000158
44.153	0.000132		44.153	0.000685	0.0009	0.000881	0.000636	0.000591	0.000198	0.000245	-3e-06	0.00024			33.844	0.001356	0.001488	0.001497	0.001395	0.001152	0.00075	0.000388	0.000238	0.000304			33.869	0.000389	0.000314	0.00033	0.000248	9.6e-05	0.000243	0.000223	1.6e-05	0.000207			33.884	0.000536	0.000314	0.000365	0.000324	0.000228	0.000196	0.00021	0.00019	0.000157
44.197	0.000134		44.197	0.000689	0.000903	0.000885	0.000642	0.000594	0.000198	0.000247	-4e-06	0.000243			33.869	0.001355	0.001487	0.001495	0.001395	0.001152	0.000749	0.000388	0.000237	0.000304			33.894	0.000388	0.000313	0.000328	0.000247	9.4e-05	0.00024	0.000221	1.5e-05	0.000207			33.909	0.000536	0.000315	0.000364	0.000324	0.000228	0.000197	0.00021	0.000191	0.000157
44.241	0.000137		44.241	0.000693	0.000906	0.000889	0.000647	0.000597	0.000198	0.000249	-5e-06	0.000246			33.894	0.001355	0.001485	0.001494	0.001394	0.001151	0.000749	0.000388	0.000237	0.000305			33.919	0.000387	0.000312	0.000326	0.000246	9.3e-05	0.000238	0.000219	1.4e-05	0.000206			33.934	0.000537	0.000317	0.000363	0.000324	0.000228	0.000197	0.00021	0.000193	0.000156
44.285	0.00014		44.285	0.000697	0.00091	0.000893	0.000653	0.0006	0.000197	0.000251	-5e-06	0.000248			33.919	0.001354	0.001484	0.001492	0.001394	0.001151	0.000748	0.000389	0.000236	0.000305			33.945	0.000386	0.000311	0.000324	0.000245	9.1e-05	0.000236	0.000217	1.3e-05	0.000206			33.96	0.000537	0.000319	0.000362	0.000324	0.000227	0.000198	0.00021	0.000194	0.000156
44.329	0.000142		44.329	0.000701	0.000913	0.000898	0.000659	0.000603	0.000197	0.000253	-6e-06	0.000251			33.945	0.001354	0.001483	0.00149	0.001393	0.001151	0.000748	0.000389	0.000235	0.000306			33.97	0.000385	0.00031	0.000321	0.000244	9e-05	0.000234	0.000215	1.3e-05	0.000205			33.985	0.000538	0.00032	0.00036	0.000323	0.000227	0.000198	0.00021	0.000195	0.000155
44.373	0.000145		44.373	0.000705	0.000917	0.000902	0.000666	0.000607	0.000196	0.000256	-6e-06	0.000254			33.97	0.001353	0.001481	0.001488	0.001393	0.001151	0.000747	0.000389	0.000235	0.000306			33.995	0.000385	0.000309	0.000319	0.000243	8.9e-05	0.000232	0.000213	1.2e-05	0.000205			34.01	0.000538	0.000322	0.000359	0.000323	0.000227	0.000199	0.00021	0.000196	0.000155
44.417	0.000148		44.417	0.000709	0.00092	0.000907	0.000672	0.00061	0.000196	0.000258	-6e-06	0.000257			33.995	0.001353	0.00148	0.001486	0.001392	0.00115	0.000747	0.000389	0.000234	0.000306			34.02	0.000384	0.000308	0.000317	0.000242	8.8e-05	0.00023	0.000211	1.1e-05	0.000205			34.035	0.000538	0.000324	0.000358	0.000323	0.000226	0.000199	0.00021	0.000197	0.000155
44.46	0.000151		44.46	0.000713	0.000923	0.000911	0.000679	0.000613	0.000195	0.00026	-6e-06	0.00026			34.02	0.001352	0.001479	0.001485	0.001392	0.00115	0.000747	0.000389	0.000233	0.000307			34.045	0.000383	0.000307	0.000315	0.000241	8.6e-05	0.000228	0.000209	1e-05	0.000204			34.061	0.000538	0.000325	0.000356	0.000323	0.000226	0.0002	0.00021	0.000198	0.000154
44.504	0.000153		44.504	0.000717	0.000927	0.000916	0.000685	0.000616	0.000195	0.000263	-6e-06	0.000263			34.045	0.001352	0.001477	0.001483	0.001391	0.00115	0.000746	0.000389	0.000233	0.000307			34.071	0.000382	0.000306	0.000313	0.00024	8.5e-05	0.000225	0.000207	9e-06	0.000204			34.086	0.000539	0.000327	0.000355	0.000322	0.000225	0.0002	0.00021	0.000199	0.000154
44.548	0.000156		44.548	0.000721	0.000931	0.000921	0.000692	0.00062	0.000194	0.000265	-5e-06	0.000266			34.07	0.001352	0.001476	0.001481	0.00139	0.00115	0.000746	0.000389	0.000232	0.000307			34.096	0.000381	0.000306	0.000311	0.000239	8.4e-05	0.000223	0.000205	8e-06	0.000203			34.111	0.000539	0.000329	0.000354	0.000322	0.000225	0.000201	0.00021	0.000201	0.000153
44.592	0.000159		44.592	0.000726	0.000934	0.000926	0.000699	0.000623	0.000194	0.000267	-4e-06	0.00027			34.096	0.001351	0.001475	0.001479	0.00139	0.001149	0.000746	0.000389	0.000231	0.000307			34.121	0.000381	0.000305	0.000309	0.000237	8.3e-05	0.000221	0.000203	8e-06	0.000202			34.136	0.000539	0.000331	0.000352	0.000322	0.000225	0.000201	0.000209	0.000202	0.000153
44.636	0.000162		44.636	0.00073	0.000938	0.000931	0.000706	0.000627	0.000193	0.00027	-3e-06	0.000273			34.121	0.001351	0.001473	0.001477	0.001389	0.001149	0.000745	0.000389	0.000231	0.000307			34.146	0.00038	0.000304	0.000307	0.000236	8.2e-05	0.000219	0.0002	7e-06	0.000202			34.162	0.000539	0.000333	0.000351	0.000321	0.000224	0.000202	0.000209	0.000203	0.000153
44.68	0.000165		44.68	0.000735	0.000941	0.000936	0.000713	0.000631	0.000192	0.000272	-2e-06	0.000276			34.146	0.00135	0.001472	0.001476	0.001389	0.001149	0.000745	0.000389	0.00023	0.000307			34.171	0.000379	0.000303	0.000304	0.000235	8.1e-05	0.000217	0.000198	6e-06	0.000201			34.187	0.000539	0.000334	0.00035	0.000321	0.000224	0.000202	0.000209	0.000204	0.000152
44.724	0.000168		44.724	0.000739	0.000945	0.000942	0.00072	0.000634	0.000192	0.000275	0	0.00028			34.171	0.00135	0.001471	0.001474	0.001388	0.001149	0.000745	0.000389	0.000229	0.000308			34.197	0.000378	0.000302	0.000302	0.000234	8e-05	0.000214	0.000196	5e-06	0.000201			34.212	0.000539	0.000336	0.000348	0.000321	0.000223	0.000203	0.000209	0.000205	0.000152
44.768	0.000171		44.768	0.000744	0.000949	0.000947	0.000727	0.000638	0.000191	0.000277	2e-06	0.000283			34.196	0.00135	0.001469	0.001472	0.001388	0.001149	0.000745	0.000389	0.000228	0.000308			34.222	0.000377	0.000301	0.0003	0.000233	7.9e-05	0.000212	0.000194	5e-06	0.0002			34.237	0.000539	0.000338	0.000347	0.00032	0.000223	0.000203	0.000209	0.000206	0.000151
44.812	0.000174		44.812	0.000748	0.000953	0.000953	0.000735	0.000642	0.000191	0.00028	4e-06	0.000286			34.222	0.00135	0.001468	0.00147	0.001387	0.001148	0.000744	0.000389	0.000228	0.000307			34.247	0.000377	0.000301	0.000298	0.000231	7.8e-05	0.00021	0.000192	4e-06	0.000199			34.263	0.000539	0.00034	0.000345	0.00032	0.000222	0.000204	0.000209	0.000207	0.000151
44.856	0.000177		44.856	0.000753	0.000956	0.000959	0.000743	0.000646	0.000191	0.000283	6e-06	0.00029			34.247	0.001349	0.001467	0.001469	0.001387	0.001148	0.000744	0.000389	0.000227	0.000307			34.272	0.000376	0.0003	0.000296	0.00023	7.7e-05	0.000208	0.00019	3e-06	0.000199			34.288	0.000539	0.000342	0.000344	0.00032	0.000222	0.000204	0.000209	0.000208	0.000151
44.9	0.000179		44.9	0.000758	0.00096	0.000964	0.00075	0.00065	0.00019	0.000285	9e-06	0.000293			34.272	0.001349	0.001465	0.001467	0.001386	0.001148	0.000744	0.000389	0.000226	0.000307			34.298	0.000375	0.000299	0.000293	0.000229	7.6e-05	0.000205	0.000188	2e-06	0.000198			34.313	0.000539	0.000344	0.000343	0.000319	0.000221	0.000204	0.000209	0.000209	0.00015
44.944	0.000182		44.944	0.000762	0.000964	0.00097	0.000758	0.000654	0.00019	0.000288	1.1e-05	0.000297			34.297	0.001349	0.001464	0.001465	0.001385	0.001148	0.000744	0.000389	0.000225	0.000307			34.323	0.000374	0.000299	0.000291	0.000228	7.6e-05	0.000203	0.000186	2e-06	0.000197			34.338	0.000539	0.000346	0.000341	0.000319	0.000221	0.000205	0.000209	0.00021	0.00015
44.987	0.000185		44.987	0.000767	0.000968	0.000976	0.000766	0.000659	0.00019	0.000291	1.4e-05	0.0003			34.322	0.001349	0.001463	0.001463	0.001385	0.001148	0.000744	0.000389	0.000224	0.000307			34.348	0.000373	0.000298	0.000289	0.000226	7.5e-05	0.000201	0.000184	1e-06	0.000197			34.364	0.000539	0.000348	0.00034	0.000318	0.00022	0.000205	0.000209	0.000211	0.00015
45.031	0.000188		45.031	0.000772	0.000972	0.000982	0.000775	0.000663	0.00019	0.000294	1.8e-05	0.000304			34.347	0.001349	0.001461	0.001462	0.001384	0.001148	0.000744	0.000389	0.000224	0.000307			34.373	0.000373	0.000297	0.000287	0.000225	7.4e-05	0.000199	0.000182	0	0.000196			34.389	0.000539	0.00035	0.000338	0.000318	0.00022	0.000205	0.000209	0.000213	0.000149
45.075	0.000191		45.075	0.000777	0.000976	0.000989	0.000783	0.000668	0.00019	0.000297	2.1e-05	0.000307			34.373	0.001348	0.00146	0.00146	0.001384	0.001147	0.000744	0.000389	0.000223	0.000306			34.398	0.000372	0.000297	0.000285	0.000224	7.3e-05	0.000196	0.00018	-1e-06	0.000195			34.414	0.000539	0.000352	0.000337	0.000318	0.000219	0.000206	0.000209	0.000214	0.000149
45.119	0.000194		45.119	0.000781	0.000981	0.000995	0.000791	0.000673	0.00019	0.0003	2.5e-05	0.000311			34.398	0.001348	0.001458	0.001458	0.001383	0.001147	0.000744	0.000389	0.000222	0.000306			34.424	0.000371	0.000296	0.000282	0.000223	7.3e-05	0.000194	0.000178	-1e-06	0.000194			34.439	0.000539	0.000354	0.000335	0.000317	0.000219	0.000206	0.000209	0.000215	0.000148
45.163	0.000197		45.163	0.000786	0.000985	0.001001	0.0008	0.000678	0.00019	0.000303	2.9e-05	0.000315			34.423	0.001348	0.001457	0.001457	0.001383	0.001147	0.000744	0.000389	0.000221	0.000306			34.449	0.00037	0.000295	0.00028	0.000221	7.2e-05	0.000192	0.000175	-2e-06	0.000193			34.464	0.000538	0.000357	0.000334	0.000317	0.000218	0.000206	0.000209	0.000216	0.000148
45.207	0.0002		45.207	0.000791	0.000989	0.001008	0.000809	0.000683	0.000191	0.000306	3.3e-05	0.000318			34.448	0.001348	0.001456	0.001455	0.001382	0.001147	0.000744	0.000388	0.00022	0.000305			34.474	0.00037	0.000295	0.000278	0.00022	7.2e-05	0.000189	0.000173	-3e-06	0.000193			34.49	0.000538	0.000359	0.000333	0.000316	0.000218	0.000206	0.000209	0.000217	0.000148
45.251	0.000203		45.251	0.000796	0.000993	0.001014	0.000818	0.000688	0.000191	0.000309	3.7e-05	0.000322			34.473	0.001348	0.001454	0.001453	0.001382	0.001147	0.000745	0.000388	0.000219	0.000305			34.499	0.000369	0.000294	0.000276	0.000219	7.1e-05	0.000187	0.000171	-3e-06	0.000192			34.515	0.000538	0.000361	0.000331	0.000316	0.000217	0.000206	0.000209	0.000218	0.000147
45.295	0.000206		45.295	0.0008	0.000998	0.001021	0.000827	0.000694	0.000192	0.000312	4.2e-05	0.000325			34.498	0.001348	0.001453	0.001452	0.001381	0.001147	0.000745	0.000388	0.000219	0.000305			34.524	0.000368	0.000294	0.000274	0.000217	7.1e-05	0.000185	0.000169	-4e-06	0.000191			34.54	0.000538	0.000363	0.00033	0.000315	0.000217	0.000207	0.000209	0.000219	0.000147
45.339	0.000209		45.339	0.000805	0.001002	0.001028	0.000836	0.000699	0.000193	0.000316	4.7e-05	0.000329			34.524	0.001348	0.001452	0.00145	0.001381	0.001147	0.000745	0.000388	0.000218	0.000304			34.55	0.000367	0.000293	0.000271	0.000216	7e-05	0.000183	0.000167	-5e-06	0.00019			34.565	0.000537	0.000365	0.000328	0.000315	0.000216	0.000207	0.000208	0.00022	0.000147
45.383	0.000212		45.383	0.00081	0.001006	0.001034	0.000845	0.000705	0.000194	0.000319	5.2e-05	0.000333			34.549	0.001348	0.00145	0.001448	0.00138	0.001147	0.000745	0.000388	0.000217	0.000304			34.575	0.000367	0.000292	0.000269	0.000215	7e-05	0.00018	0.000165	-5e-06	0.000189			34.591	0.000537	0.000367	0.000327	0.000314	0.000216	0.000207	0.000208	0.000221	0.000146
45.427	0.000215		45.427	0.000815	0.001011	0.001041	0.000854	0.000711	0.000195	0.000322	5.7e-05	0.000336			34.574	0.001348	0.001449	0.001447	0.00138	0.001147	0.000746	0.000388	0.000216	0.000303			34.6	0.000366	0.000292	0.000267	0.000213	6.9e-05	0.000178	0.000163	-6e-06	0.000188			34.616	0.000537	0.000369	0.000326	0.000314	0.000215	0.000207	0.000208	0.000222	0.000146
45.471	0.000218		45.471	0.00082	0.001015	0.001048	0.000864	0.000717	0.000196	0.000326	6.2e-05	0.00034			34.599	0.001348	0.001448	0.001445	0.001379	0.001147	0.000746	0.000388	0.000215	0.000302			34.625	0.000365	0.000291	0.000265	0.000212	6.9e-05	0.000176	0.000161	-7e-06	0.000187			34.641	0.000536	0.000371	0.000324	0.000313	0.000215	0.000207	0.000208	0.000223	0.000145
45.514	0.000221		45.514	0.000824	0.00102	0.001055	0.000874	0.000723	0.000198	0.000329	6.8e-05	0.000343			34.624	0.001348	0.001446	0.001444	0.001379	0.001147	0.000746	0.000388	0.000215	0.000302			34.651	0.000364	0.000291	0.000263	0.000211	6.9e-05	0.000174	0.000159	-7e-06	0.000186			34.666	0.000536	0.000373	0.000323	0.000312	0.000214	0.000207	0.000208	0.000224	0.000145
45.558	0.000223		45.558	0.000829	0.001024	0.001062	0.000884	0.00073	0.0002	0.000333	7.3e-05	0.000346			34.649	0.001348	0.001445	0.001442	0.001378	0.001146	0.000747	0.000387	0.000214	0.000301			34.676	0.000364	0.00029	0.00026	0.000209	6.9e-05	0.000172	0.000157	-8e-06	0.000185			34.692	0.000536	0.000375	0.000321	0.000312	0.000213	0.000207	0.000208	0.000225	0.000145
45.602	0.000226		45.602	0.000834	0.001029	0.00107	0.000894	0.000736	0.000202	0.000336	7.9e-05	0.00035			34.675	0.001348	0.001444	0.001441	0.001378	0.001146	0.000747	0.000387	0.000213	0.0003			34.701	0.000363	0.00029	0.000258	0.000208	6.8e-05	0.000169	0.000155	-8e-06	0.000184			34.717	0.000535	0.000377	0.00032	0.000311	0.000213	0.000207	0.000208	0.000226	0.000144
45.646	0.000229		45.646	0.000839	0.001033	0.001077	0.000904	0.000743	0.000204	0.00034	8.5e-05	0.000353			34.7	0.001348	0.001442	0.001439	0.001377	0.001146	0.000748	0.000387	0.000212	0.0003			34.726	0.000362	0.000289	0.000256	0.000207	6.8e-05	0.000167	0.000153	-9e-06	0.000183			34.742	0.000535	0.00038	0.000319	0.000311	0.000212	0.000207	0.000208	0.000227	0.000144
45.69	0.000232		45.69	0.000843	0.001038	0.001084	0.000914	0.00075	0.000206	0.000344	9.1e-05	0.000356			34.725	0.001348	0.001441	0.001438	0.001377	0.001146	0.000748	0.000387	0.000212	0.000299			34.751	0.000361	0.000289	0.000254	0.000205	6.8e-05	0.000165	0.000151	-1e-05	0.000182			34.767	0.000534	0.000382	0.000317	0.00031	0.000212	0.000207	0.000208	0.000228	0.000143
45.734	0.000235		45.734	0.000848	0.001042	0.001092	0.000924	0.000757	0.000209	0.000347	9.8e-05	0.00036			34.75	0.001348	0.00144	0.001436	0.001376	0.001146	0.000749	0.000387	0.000211	0.000298			34.777	0.000361	0.000289	0.000252	0.000204	6.8e-05	0.000163	0.000149	-1e-05	0.000181			34.793	0.000534	0.000384	0.000316	0.000309	0.000211	0.000206	0.000208	0.000229	0.000143
45.778	0.000238		45.778	0.000853	0.001047	0.001099	0.000935	0.000764	0.000211	0.000351	0.000104	0.000363			34.775	0.001349	0.001438	0.001435	0.001376	0.001146	0.000749	0.000387	0.00021	0.000297			34.802	0.00036	0.000288	0.00025	0.000203	6.8e-05	0.000161	0.000147	-1.1e-05	0.00018			34.818	0.000533	0.000386	0.000315	0.000309	0.000211	0.000206	0.000208	0.00023	0.000143
45.822	0.000241		45.822	0.000858	0.001051	0.001107	0.000945	0.000772	0.000214	0.000355	0.000111	0.000366			34.8	0.001349	0.001437	0.001433	0.001375	0.001146	0.00075	0.000387	0.00021	0.000297			34.827	0.000359	0.000288	0.000247	0.000201	6.8e-05	0.000159	0.000146	-1.1e-05	0.000179			34.843	0.000533	0.000388	0.000314	0.000308	0.00021	0.000206	0.000208	0.000231	0.000142
45.866	0.000244		45.866	0.000862	0.001056	0.001114	0.000956	0.000779	0.000218	0.000359	0.000117	0.000369			34.826	0.001349	0.001436	0.001432	0.001375	0.001146	0.00075	0.000386	0.000209	0.000296			34.852	0.000358	0.000287	0.000245	0.0002	6.8e-05	0.000157	0.000144	-1.2e-05	0.000177			34.868	0.000532	0.00039	0.000312	0.000307	0.00021	0.000206	0.000208	0.000232	0.000142
45.91	0.000247		45.91	0.000867	0.001061	0.001122	0.000966	0.000787	0.000221	0.000362	0.000124	0.000372			34.851	0.001349	0.001434	0.00143	0.001374	0.001146	0.000751	0.000386	0.000208	0.000295			34.878	0.000358	0.000287	0.000243	0.000198	6.8e-05	0.000154	0.000142	-1.2e-05	0.000176			34.894	0.000532	0.000392	0.000311	0.000307	0.000209	0.000205	0.000208	0.000233	0.000141
45.954	0.00025		45.954	0.000872	0.001065	0.00113	0.000977	0.000795	0.000225	0.000366	0.000131	0.000375			34.876	0.001349	0.001433	0.001429	0.001374	0.001146	0.000752	0.000386	0.000208	0.000294			34.903	0.000357	0.000286	0.000241	0.000197	6.8e-05	0.000152	0.00014	-1.3e-05	0.000175			34.919	0.000531	0.000394	0.00031	0.000306	0.000208	0.000205	0.000208	0.000234	0.000141
45.997	0.000254		45.997	0.000876	0.00107	0.001137	0.000988	0.000803	0.000228	0.00037	0.000138	0.000378			34.901	0.001349	0.001432	0.001428	0.001373	0.001146	0.000753	0.000386	0.000207	0.000293			34.928	0.000356	0.000286	0.000239	0.000196	6.8e-05	0.00015	0.000138	-1.3e-05	0.000174			34.944	0.00053	0.000396	0.000309	0.000305	0.000208	0.000205	0.000208	0.000235	0.00014
46.041	0.000257		46.041	0.000881	0.001075	0.001145	0.000999	0.000812	0.000232	0.000373	0.000146	0.000381			34.926	0.00135	0.00143	0.001426	0.001373	0.001146	0.000753	0.000386	0.000207	0.000292			34.953	0.000355	0.000286	0.000237	0.000194	6.8e-05	0.000148	0.000136	-1.4e-05	0.000173			34.969	0.00053	0.000397	0.000307	0.000304	0.000207	0.000204	0.000208	0.000236	0.00014
46.085	0.00026		46.085	0.000885	0.00108	0.001153	0.001011	0.00082	0.000236	0.000377	0.000153	0.000384			34.951	0.00135	0.001429	0.001425	0.001373	0.001146	0.000754	0.000386	0.000206	0.000291			34.978	0.000355	0.000285	0.000235	0.000193	6.8e-05	0.000146	0.000134	-1.4e-05	0.000172			34.995	0.000529	0.000399	0.000306	0.000303	0.000207	0.000204	0.000208	0.000237	0.000139
46.129	0.000263		46.129	0.00089	0.001084	0.001161	0.001022	0.000829	0.000241	0.000381	0.00016	0.000387			34.977	0.00135	0.001428	0.001424	0.001372	0.001146	0.000755	0.000386	0.000206	0.00029			35.004	0.000354	0.000285	0.000233	0.000192	6.8e-05	0.000144	0.000132	-1.5e-05	0.00017			35.02	0.000529	0.000401	0.000305	0.000303	0.000206	0.000203	0.000208	0.000238	0.000139
46.173	0.000266		46.173	0.000895	0.001089	0.00117	0.001033	0.000837	0.000245	0.000384	0.000168	0.000389			35.002	0.00135	0.001427	0.001422	0.001372	0.001146	0.000756	0.000386	0.000205	0.000289			35.029	0.000353	0.000284	0.000231	0.00019	6.9e-05	0.000142	0.000131	-1.5e-05	0.000169			35.045	0.000528	0.000403	0.000304	0.000302	0.000206	0.000203	0.000207	0.000239	0.000138
46.217	0.000269		46.217	0.000899	0.001094	0.001178	0.001045	0.000846	0.00025	0.000388	0.000175	0.000392			35.027	0.001351	0.001425	0.001421	0.001371	0.001146	0.000757	0.000386	0.000205	0.000288			35.054	0.000352	0.000284	0.000228	0.000189	6.9e-05	0.00014	0.000129	-1.6e-05	0.000168			35.07	0.000527	0.000405	0.000303	0.000301	0.000205	0.000202	0.000207	0.00024	0.000138
46.261	0.000272		46.261	0.000904	0.001099	0.001187	0.001056	0.000856	0.000255	0.000391	0.000183	0.000395			35.052	0.001351	0.001424	0.00142	0.001371	0.001146	0.000758	0.000386	0.000204	0.000287			35.079	0.000352	0.000283	0.000226	0.000187	6.9e-05	0.000139	0.000127	-1.6e-05	0.000167			35.096	0.000527	0.000407	0.000302	0.0003	0.000205	0.000202	0.000207	0.000241	0.000137
46.305	0.000276		46.305	0.000908	0.001104	0.001195	0.001068	0.000865	0.00026	0.000395	0.000191	0.000397			35.077	0.001351	0.001423	0.001419	0.001371	0.001146	0.000758	0.000385	0.000204	0.000286			35.104	0.000351	0.000283	0.000224	0.000186	6.9e-05	0.000137	0.000125	-1.6e-05	0.000165			35.121	0.000526	0.000408	0.0003	0.000299	0.000205	0.000201	0.000207	0.000242	0.000137
46.349	0.000279		46.349	0.000913	0.001109	0.001204	0.001079	0.000874	0.000265	0.000398	0.000198	0.0004			35.102	0.001352	0.001422	0.001418	0.00137	0.001146	0.000759	0.000385	0.000204	0.000285			35.13	0.00035	0.000283	0.000222	0.000185	7e-05	0.000135	0.000124	-1.7e-05	0.000164			35.146	0.000525	0.00041	0.000299	0.000298	0.000204	0.0002	0.000207	0.000242	0.000136
46.393	0.000282		46.393	0.000917	0.001114	0.001213	0.001091	0.000884	0.000271	0.000402	0.000206	0.000402			35.128	0.001352	0.00142	0.001416	0.00137	0.001146	0.00076	0.000385	0.000203	0.000283			35.155	0.000349	0.000282	0.00022	0.000183	7e-05	0.000133	0.000122	-1.7e-05	0.000163			35.171	0.000524	0.000412	0.000298	0.000297	0.000204	0.0002	0.000207	0.000243	0.000136
46.437	0.000286		46.437	0.000921	0.00112	0.001222	0.001103	0.000894	0.000276	0.000405	0.000214	0.000405			35.153	0.001352	0.001419	0.001415	0.001369	0.001146	0.000762	0.000385	0.000203	0.000282			35.18	0.000348	0.000282	0.000218	0.000182	7e-05	0.000131	0.00012	-1.8e-05	0.000162			35.197	0.000524	0.000414	0.000297	0.000297	0.000203	0.000199	0.000207	0.000244	0.000135
46.481	0.000289		46.481	0.000926	0.001125	0.001232	0.001115	0.000904	0.000282	0.000409	0.000222	0.000407			35.178	0.001353	0.001418	0.001414	0.001369	0.001146	0.000763	0.000385	0.000203	0.000281			35.205	0.000348	0.000281	0.000216	0.000181	7e-05	0.000129	0.000118	-1.8e-05	0.00016			35.222	0.000523	0.000415	0.000296	0.000296	0.000203	0.000198	0.000207	0.000245	0.000135
46.524	0.000292		46.524	0.00093	0.00113	0.001241	0.001127	0.000914	0.000287	0.000412	0.00023	0.00041			35.203	0.001353	0.001417	0.001413	0.001369	0.001146	0.000764	0.000385	0.000203	0.00028			35.231	0.000347	0.000281	0.000214	0.000179	7.1e-05	0.000128	0.000117	-1.8e-05	0.000159			35.247	0.000522	0.000417	0.000295	0.000295	0.000202	0.000197	0.000207	0.000246	0.000134
46.568	0.000296		46.568	0.000934	0.001135	0.001251	0.001139	0.000924	0.000293	0.000416	0.000238	0.000412			35.228	0.001353	0.001415	0.001412	0.001368	0.001146	0.000765	0.000386	0.000203	0.000279			35.256	0.000346	0.00028	0.000212	0.000178	7.1e-05	0.000126	0.000115	-1.9e-05	0.000158			35.272	0.000522	0.000419	0.000294	0.000294	0.000202	0.000196	0.000207	0.000246	0.000134
46.612	0.000299		46.612	0.000939	0.001141	0.001261	0.001151	0.000935	0.000299	0.000419	0.000246	0.000414			35.254	0.001354	0.001414	0.001411	0.001368	0.001147	0.000766	0.000386	0.000203	0.000277			35.281	0.000345	0.00028	0.000211	0.000177	7.2e-05	0.000124	0.000113	-1.9e-05	0.000156			35.298	0.000521	0.00042	0.000293	0.000293	0.000202	0.000195	0.000207	0.000247	0.000133
46.656	0.000303		46.656	0.000943	0.001146	0.001271	0.001163	0.000945	0.000305	0.000422	0.000254	0.000417			35.279	0.001354	0.001413	0.00141	0.001368	0.001147	0.000767	0.000386	0.000202	0.000276			35.306	0.000344	0.00028	0.000209	0.000175	7.2e-05	0.000122	0.000112	-1.9e-05	0.000155			35.323	0.00052	0.000422	0.000292	0.000291	0.000201	0.000194	0.000207	0.000248	0.000133
46.7	0.000306		46.7	0.000947	0.001152	0.001281	0.001175	0.000956	0.000311	0.000426	0.000262	0.000419			35.304	0.001355	0.001412	0.001409	0.001367	0.001147	0.000768	0.000386	0.000202	0.000275			35.331	0.000344	0.000279	0.000207	0.000174	7.3e-05	0.000121	0.00011	-2e-05	0.000154			35.348	0.000519	0.000423	0.000291	0.00029	0.000201	0.000193	0.000206	0.000248	0.000132
46.744	0.00031		46.744	0.000951	0.001157	0.001291	0.001187	0.000966	0.000318	0.000429	0.00027	0.000421			35.329	0.001355	0.00141	0.001408	0.001367	0.001147	0.000769	0.000386	0.000202	0.000273			35.357	0.000343	0.000279	0.000205	0.000173	7.3e-05	0.000119	0.000109	-2e-05	0.000152			35.373	0.000519	0.000425	0.00029	0.000289	0.000201	0.000192	0.000206	0.000249	0.000131
46.788	0.000313		46.788	0.000956	0.001163	0.001302	0.001199	0.000977	0.000324	0.000433	0.000278	0.000423			35.354	0.001355	0.001409	0.001407	0.001367	0.001147	0.000771	0.000386	0.000202	0.000272			35.382	0.000342	0.000278	0.000203	0.000171	7.4e-05	0.000117	0.000107	-2e-05	0.000151			35.398	0.000518	0.000426	0.000289	0.000288	0.0002	0.000191	0.000206	0.00025	0.000131
46.832	0.000317		46.832	0.00096	0.001169	0.001313	0.001211	0.000988	0.000331	0.000436	0.000286	0.000425			35.379	0.001356	0.001408	0.001406	0.001366	0.001147	0.000772	0.000386	0.000203	0.000271			35.407	0.000341	0.000278	0.000201	0.00017	7.4e-05	0.000116	0.000105	-2.1e-05	0.00015			35.424	0.000517	0.000427	0.000288	0.000287	0.0002	0.00019	0.000206	0.00025	0.00013
46.876	0.000321		46.876	0.000964	0.001175	0.001324	0.001223	0.000999	0.000337	0.000439	0.000294	0.000427			35.405	0.001356	0.001407	0.001405	0.001366	0.001147	0.000773	0.000387	0.000203	0.000269			35.432	0.00034	0.000277	0.000199	0.000169	7.5e-05	0.000114	0.000104	-2.1e-05	0.000148			35.449	0.000517	0.000429	0.000287	0.000286	0.0002	0.000189	0.000206	0.000251	0.00013
46.92	0.000324		46.92	0.000968	0.001181	0.001335	0.001236	0.00101	0.000344	0.000443	0.000302	0.000429			35.43	0.001357	0.001406	0.001404	0.001366	0.001147	0.000774	0.000387	0.000203	0.000268			35.457	0.00034	0.000277	0.000198	0.000168	7.5e-05	0.000113	0.000102	-2.1e-05	0.000147			35.474	0.000516	0.00043	0.000286	0.000285	0.000199	0.000188	0.000206	0.000251	0.000129
46.964	0.000328		46.964	0.000972	0.001187	0.001347	0.001248	0.001021	0.000351	0.000447	0.000311	0.000432			35.455	0.001357	0.001405	0.001403	0.001365	0.001147	0.000776	0.000387	0.000203	0.000267			35.483	0.000339	0.000276	0.000196	0.000166	7.6e-05	0.000111	0.000101	-2.2e-05	0.000145			35.499	0.000515	0.000431	0.000286	0.000283	0.000199	0.000187	0.000206	0.000252	0.000129
47.008	0.000332		47.008	0.000976	0.001193	0.001359	0.00126	0.001033	0.000357	0.00045	0.000319	0.000434			35.48	0.001357	0.001403	0.001402	0.001365	0.001147	0.000777	0.000387	0.000203	0.000265			35.508	0.000338	0.000276	0.000194	0.000165	7.6e-05	0.00011	9.9e-05	-2.2e-05	0.000144			35.525	0.000515	0.000433	0.000285	0.000282	0.000199	0.000186	0.000206	0.000252	0.000128
47.051	0.000336		47.051	0.00098	0.001199	0.00137	0.001272	0.001044	0.000364	0.000454	0.000327	0.000436			35.505	0.001358	0.001402	0.001401	0.001365	0.001148	0.000778	0.000388	0.000204	0.000264			35.533	0.000337	0.000275	0.000192	0.000164	7.7e-05	0.000108	9.8e-05	-2.2e-05	0.000143			35.55	0.000514	0.000434	0.000284	0.000281	0.000198	0.000184	0.000206	0.000253	0.000127
47.095	0.00034		47.095	0.000984	0.001205	0.001383	0.001285	0.001055	0.000371	0.000457	0.000335	0.000438			35.53	0.001358	0.001401	0.0014	0.001364	0.001148	0.00078	0.000388	0.000204	0.000263			35.558	0.000336	0.000275	0.000191	0.000163	7.7e-05	0.000107	9.7e-05	-2.2e-05	0.000141			35.575	0.000513	0.000435	0.000283	0.00028	0.000198	0.000183	0.000205	0.000253	0.000127
47.139	0.000344		47.139	0.000987	0.001212	0.001395	0.001297	0.001066	0.000378	0.000461	0.000343	0.00044			35.556	0.001359	0.0014	0.0014	0.001364	0.001148	0.000781	0.000388	0.000204	0.000261			35.584	0.000335	0.000274	0.000189	0.000161	7.8e-05	0.000105	9.5e-05	-2.3e-05	0.00014			35.6	0.000513	0.000436	0.000282	0.000278	0.000198	0.000182	0.000205	0.000253	0.000126
47.183	0.000348		47.183	0.000991	0.001218	0.001407	0.001309	0.001078	0.000386	0.000465	0.000351	0.000443			35.581	0.001359	0.001399	0.001399	0.001364	0.001148	0.000783	0.000389	0.000205	0.00026			35.609	0.000335	0.000274	0.000187	0.00016	7.8e-05	0.000104	9.4e-05	-2.3e-05	0.000138			35.626	0.000512	0.000437	0.000281	0.000277	0.000198	0.000181	0.000205	0.000254	0.000126
47.227	0.000352		47.227	0.000995	0.001225	0.00142	0.001322	0.001089	0.000393	0.000469	0.000359	0.000445			35.606	0.00136	0.001398	0.001398	0.001363	0.001148	0.000784	0.000389	0.000205	0.000258			35.634	0.000334	0.000273	0.000186	0.000159	7.9e-05	0.000103	9.2e-05	-2.3e-05	0.000137			35.651	0.000511	0.000438	0.000281	0.000276	0.000198	0.000179	0.000205	0.000254	0.000125
47.271	0.000356		47.271	0.000998	0.001232	0.001433	0.001334	0.0011	0.0004	0.000473	0.000367	0.000447			35.631	0.00136	0.001397	0.001397	0.001363	0.001148	0.000786	0.00039	0.000206	0.000257			35.659	0.000333	0.000273	0.000184	0.000158	8e-05	0.000101	9.1e-05	-2.3e-05	0.000136			35.676	0.000511	0.000439	0.00028	0.000274	0.000197	0.000178	0.000205	0.000254	0.000124
47.315	0.00036		47.315	0.001002	0.001239	0.001446	0.001347	0.001112	0.000408	0.000477	0.000374	0.00045			35.656	0.00136	0.001395	0.001397	0.001363	0.001149	0.000787	0.00039	0.000206	0.000255			35.684	0.000332	0.000272	0.000183	0.000157	8e-05	0.0001	9e-05	-2.4e-05	0.000134			35.701	0.00051	0.00044	0.000279	0.000273	0.000197	0.000176	0.000205	0.000254	0.000124
47.359	0.000364		47.359	0.001005	0.001246	0.00146	0.001359	0.001123	0.000415	0.000482	0.000382	0.000452			35.681	0.001361	0.001394	0.001396	0.001362	0.001149	0.000788	0.00039	0.000207	0.000254			35.71	0.000331	0.000272	0.000181	0.000155	8.1e-05	9.9e-05	8.9e-05	-2.4e-05	0.000133			35.727	0.00051	0.000441	0.000279	0.000272	0.000197	0.000175	0.000205	0.000255	0.000123
47.403	0.000368		47.403	0.001009	0.001253	0.001473	0.001371	0.001135	0.000423	0.000486	0.00039	0.000455			35.707	0.001361	0.001393	0.001395	0.001362	0.001149	0.00079	0.000391	0.000207	0.000253			35.735	0.00033	0.000271	0.00018	0.000154	8.2e-05	9.7e-05	8.7e-05	-2.4e-05	0.000131			35.752	0.000509	0.000441	0.000278	0.00027	0.000197	0.000174	0.000205	0.000255	0.000123
47.447	0.000372		47.447	0.001012	0.00126	0.001487	0.001384	0.001146	0.000431	0.000491	0.000398	0.000457			35.732	0.001362	0.001392	0.001395	0.001362	0.001149	0.000791	0.000392	0.000208	0.000251			35.76	0.000329	0.000271	0.000178	0.000153	8.2e-05	9.6e-05	8.6e-05	-2.4e-05	0.00013			35.777	0.000509	0.000442	0.000277	0.000269	0.000197	0.000172	0.000205	0.000255	0.000122
47.491	0.000377		47.491	0.001015	0.001268	0.001501	0.001396	0.001158	0.000439	0.000495	0.000406	0.00046			35.757	0.001362	0.001391	0.001394	0.001361	0.001149	0.000793	0.000392	0.000209	0.00025			35.785	0.000329	0.00027	0.000177	0.000152	8.3e-05	9.5e-05	8.5e-05	-2.4e-05	0.000128			35.802	0.000508	0.000443	0.000277	0.000267	0.000196	0.000171	0.000205	0.000255	0.000121
47.535	0.000381		47.535	0.001018	0.001275	0.001515	0.001409	0.001169	0.000447	0.0005	0.000413	0.000463			35.782	0.001363	0.00139	0.001394	0.001361	0.00115	0.000795	0.000393	0.000209	0.000248			35.811	0.000328	0.000269	0.000175	0.000151	8.3e-05	9.4e-05	8.4e-05	-2.5e-05	0.000127			35.828	0.000508	0.000443	0.000276	0.000266	0.000196	0.000169	0.000205	0.000255	0.000121
47.578	0.000385		47.578	0.001021	0.001283	0.00153	0.001421	0.001181	0.000456	0.000505	0.000421	0.000466			35.807	0.001363	0.001389	0.001393	0.001361	0.00115	0.000796	0.000393	0.00021	0.000247			35.836	0.000327	0.000269	0.000174	0.00015	8.4e-05	9.3e-05	8.3e-05	-2.5e-05	0.000126			35.853	0.000507	0.000444	0.000275	0.000264	0.000196	0.000168	0.000204	0.000255	0.00012
47.622	0.00039		47.622	0.001024	0.001291	0.001544	0.001434	0.001192	0.000464	0.00051	0.000429	0.000469			35.832	0.001363	0.001388	0.001392	0.00136	0.00115	0.000798	0.000394	0.000211	0.000245			35.861	0.000326	0.000268	0.000172	0.000149	8.5e-05	9.2e-05	8.1e-05	-2.5e-05	0.000124			35.878	0.000507	0.000444	0.000275	0.000263	0.000196	0.000166	0.000204	0.000255	0.00012
47.666	0.000394		47.666	0.001027	0.001299	0.001559	0.001446	0.001204	0.000473	0.000516	0.000437	0.000473			35.858	0.001364	0.001387	0.001392	0.00136	0.00115	0.000799	0.000395	0.000211	0.000244			35.886	0.000325	0.000268	0.000171	0.000148	8.5e-05	9.1e-05	8e-05	-2.5e-05	0.000123			35.903	0.000506	0.000445	0.000274	0.000261	0.000196	0.000165	0.000204	0.000255	0.000119
47.71	0.000399		47.71	0.00103	0.001307	0.001574	0.001459	0.001215	0.000482	0.000521	0.000444	0.000476			35.883	0.001364	0.001386	0.001391	0.00136	0.001151	0.000801	0.000395	0.000212	0.000242			35.911	0.000325	0.000267	0.00017	0.000147	8.6e-05	9e-05	7.9e-05	-2.5e-05	0.000121			35.929	0.000506	0.000445	0.000274	0.00026	0.000196	0.000163	0.000204	0.000255	0.000118
47.754	0.000403		47.754	0.001033	0.001315	0.001589	0.001471	0.001227	0.000491	0.000527	0.000452	0.00048			35.908	0.001365	0.001385	0.001391	0.001359	0.001151	0.000802	0.000396	0.000213	0.000241			35.937	0.000324	0.000267	0.000168	0.000146	8.7e-05	8.9e-05	7.8e-05	-2.6e-05	0.00012			35.954	0.000506	0.000445	0.000273	0.000258	0.000196	0.000162	0.000204	0.000255	0.000118
47.798	0.000408		47.798	0.001036	0.001324	0.001604	0.001484	0.001239	0.000501	0.000533	0.000459	0.000484			35.933	0.001365	0.001384	0.00139	0.001359	0.001151	0.000804	0.000397	0.000214	0.000239			35.962	0.000323	0.000266	0.000167	0.000145	8.7e-05	8.8e-05	7.7e-05	-2.6e-05	0.000118			35.979	0.000505	0.000446	0.000273	0.000256	0.000195	0.00016	0.000204	0.000255	0.000117
47.842	0.000412		47.842	0.001038	0.001332	0.00162	0.001496	0.00125	0.00051	0.000539	0.000467	0.000488			35.958	0.001365	0.001383	0.00139	0.001359	0.001151	0.000806	0.000398	0.000215	0.000238			35.987	0.000322	0.000266	0.000166	0.000144	8.8e-05	8.7e-05	7.6e-05	-2.6e-05	0.000117			36.004	0.000505	0.000446	0.000272	0.000255	0.000195	0.000159	0.000204	0.000255	0.000116
47.886	0.000417		47.886	0.001041	0.001341	0.001635	0.001509	0.001262	0.00052	0.000545	0.000474	0.000492			35.983	0.001366	0.001382	0.00139	0.001358	0.001152	0.000807	0.000399	0.000216	0.000236			36.012	0.000321	0.000265	0.000165	0.000143	8.9e-05	8.6e-05	7.5e-05	-2.6e-05	0.000115			36.03	0.000505	0.000446	0.000272	0.000253	0.000195	0.000157	0.000204	0.000254	0.000116
47.93	0.000422		47.93	0.001043	0.00135	0.001651	0.001522	0.001274	0.00053	0.000552	0.000482	0.000496			36.009	0.001366	0.001381	0.001389	0.001358	0.001152	0.000809	0.000399	0.000217	0.000235			36.037	0.000321	0.000265	0.000163	0.000142	8.9e-05	8.5e-05	7.4e-05	-2.6e-05	0.000114			36.055	0.000505	0.000446	0.000271	0.000251	0.000195	0.000155	0.000204	0.000254	0.000115
47.974	0.000427		47.974	0.001046	0.001359	0.001666	0.001535	0.001286	0.00054	0.000558	0.000489	0.000501			36.034	0.001366	0.001381	0.001389	0.001357	0.001152	0.00081	0.0004	0.000217	0.000233			36.063	0.00032	0.000264	0.000162	0.000141	9e-05	8.4e-05	7.4e-05	-2.6e-05	0.000112			36.08	0.000504	0.000446	0.000271	0.00025	0.000195	0.000154	0.000204	0.000254	0.000115
48.018	0.000431		48.018	0.001048	0.001368	0.001682	0.001547	0.001297	0.000551	0.000565	0.000497	0.000506			36.059	0.001367	0.00138	0.001388	0.001357	0.001152	0.000812	0.000401	0.000218	0.000232			36.088	0.000319	0.000264	0.000161	0.00014	9.1e-05	8.3e-05	7.3e-05	-2.6e-05	0.000111			36.105	0.000504	0.000446	0.00027	0.000248	0.000195	0.000152	0.000204	0.000253	0.000114
48.061	0.000436		48.061	0.00105	0.001377	0.001698	0.00156	0.001309	0.000562	0.000572	0.000505	0.000511			36.084	0.001367	0.001379	0.001388	0.001357	0.001153	0.000814	0.000402	0.000219	0.00023			36.113	0.000318	0.000263	0.00016	0.00014	9.1e-05	8.3e-05	7.2e-05	-2.7e-05	0.00011			36.131	0.000504	0.000446	0.00027	0.000246	0.000195	0.000151	0.000204	0.000253	0.000113
48.105	0.000441		48.105	0.001053	0.001387	0.001713	0.001573	0.001321	0.000573	0.00058	0.000512	0.000516			36.109	0.001367	0.001378	0.001388	0.001356	0.001153	0.000815	0.000403	0.00022	0.000228			36.138	0.000318	0.000263	0.000159	0.000139	9.2e-05	8.2e-05	7.1e-05	-2.7e-05	0.000108			36.156	0.000504	0.000446	0.000269	0.000245	0.000195	0.000149	0.000204	0.000253	0.000113
48.149	0.000446		48.149	0.001055	0.001396	0.001729	0.001586	0.001334	0.000585	0.000588	0.00052	0.000522			36.134	0.001368	0.001377	0.001388	0.001356	0.001153	0.000817	0.000404	0.000221	0.000227			36.164	0.000317	0.000262	0.000158	0.000138	9.3e-05	8.1e-05	7e-05	-2.7e-05	0.000107			36.181	0.000504	0.000446	0.000269	0.000243	0.000195	0.000148	0.000204	0.000252	0.000112
48.193	0.000451		48.193	0.001057	0.001406	0.001745	0.001599	0.001346	0.000597	0.000595	0.000527	0.000528			36.16	0.001368	0.001376	0.001387	0.001355	0.001154	0.000818	0.000405	0.000222	0.000225			36.189	0.000316	0.000261	0.000156	0.000137	9.3e-05	8.1e-05	7e-05	-2.7e-05	0.000105			36.206	0.000504	0.000446	0.000269	0.000241	0.000195	0.000146	0.000204	0.000252	0.000112
48.237	0.000456		48.237	0.001059	0.001416	0.001761	0.001612	0.001358	0.000609	0.000604	0.000535	0.000534			36.185	0.001368	0.001376	0.001387	0.001355	0.001154	0.00082	0.000406	0.000223	0.000224			36.214	0.000315	0.000261	0.000155	0.000137	9.4e-05	8e-05	6.9e-05	-2.7e-05	0.000104			36.232	0.000504	0.000445	0.000268	0.000239	0.000195	0.000145	0.000204	0.000251	0.000111
48.281	0.000461		48.281	0.001061	0.001426	0.001777	0.001625	0.00137	0.000622	0.000612	0.000543	0.000541			36.21	0.001369	0.001375	0.001387	0.001355	0.001154	0.000822	0.000407	0.000224	0.000222			36.239	0.000315	0.00026	0.000154	0.000136	9.5e-05	7.9e-05	6.8e-05	-2.7e-05	0.000102			36.257	0.000504	0.000445	0.000268	0.000238	0.000194	0.000143	0.000204	0.000251	0.00011
48.325	0.000466		48.325	0.001063	0.001436	0.001792	0.001639	0.001383	0.000634	0.000621	0.000551	0.000547			36.235	0.001369	0.001374	0.001387	0.001354	0.001155	0.000823	0.000408	0.000225	0.000221			36.264	0.000314	0.00026	0.000153	0.000135	9.5e-05	7.9e-05	6.8e-05	-2.7e-05	0.000101			36.282	0.000504	0.000445	0.000267	0.000236	0.000194	0.000141	0.000204	0.00025	0.00011
48.369	0.000471		48.369	0.001065	0.001446	0.001808	0.001652	0.001396	0.000648	0.00063	0.000559	0.000554			36.26	0.001369	0.001373	0.001386	0.001354	0.001155	0.000825	0.000409	0.000226	0.000219			36.29	0.000313	0.000259	0.000152	0.000135	9.6e-05	7.8e-05	6.7e-05	-2.8e-05	9.9e-05			36.307	0.000504	0.000444	0.000267	0.000234	0.000194	0.00014	0.000204	0.00025	0.000109
48.413	0.000477		48.413	0.001068	0.001457	0.001824	0.001665	0.001409	0.000661	0.000639	0.000567	0.000562			36.286	0.001369	0.001373	0.001386	0.001353	0.001155	0.000827	0.00041	0.000227	0.000218			36.315	0.000313	0.000259	0.000151	0.000134	9.7e-05	7.8e-05	6.7e-05	-2.8e-05	9.8e-05			36.332	0.000505	0.000444	0.000267	0.000232	0.000194	0.000138	0.000204	0.000249	0.000109
48.457	0.000482		48.457	0.00107	0.001467	0.001839	0.001679	0.001422	0.000675	0.000648	0.000575	0.000569			36.311	0.00137	0.001372	0.001386	0.001353	0.001156	0.000828	0.000411	0.000228	0.000216			36.34	0.000312	0.000258	0.00015	0.000133	9.7e-05	7.7e-05	6.6e-05	-2.8e-05	9.7e-05			36.358	0.000505	0.000443	0.000266	0.000231	0.000194	0.000137	0.000204	0.000248	0.000108
48.501	0.000487		48.501	0.001072	0.001478	0.001855	0.001692	0.001435	0.000689	0.000658	0.000583	0.000577			36.336	0.00137	0.001371	0.001386	0.001352	0.001156	0.00083	0.000412	0.000229	0.000215			36.365	0.000311	0.000258	0.000149	0.000133	9.8e-05	7.7e-05	6.6e-05	-2.8e-05	9.5e-05			36.383	0.000505	0.000442	0.000266	0.000229	0.000194	0.000136	0.000204	0.000248	0.000108
48.545	0.000493		48.545	0.001074	0.001489	0.001871	0.001706	0.001448	0.000704	0.000668	0.000591	0.000586			36.361	0.00137	0.001371	0.001386	0.001351	0.001156	0.000832	0.000414	0.00023	0.000213			36.39	0.000311	0.000257	0.000148	0.000132	9.9e-05	7.7e-05	6.5e-05	-2.8e-05	9.4e-05			36.408	0.000505	0.000442	0.000266	0.000227	0.000194	0.000134	0.000204	0.000247	0.000107
48.588	0.000498		48.588	0.001076	0.0015	0.001886	0.00172	0.001462	0.000719	0.000679	0.000599	0.000594			36.386	0.00137	0.00137	0.001386	0.001351	0.001157	0.000833	0.000415	0.000231	0.000212			36.416	0.00031	0.000257	0.000147	0.000132	9.9e-05	7.6e-05	6.5e-05	-2.8e-05	9.2e-05			36.433	0.000505	0.000441	0.000265	0.000225	0.000194	0.000133	0.000205	0.000246	0.000107
48.632	0.000504		48.632	0.001078	0.001511	0.001902	0.001734	0.001475	0.000735	0.00069	0.000608	0.000603			36.411	0.00137	0.00137	0.001386	0.00135	0.001157	0.000835	0.000416	0.000232	0.00021			36.441	0.000309	0.000256	0.000146	0.000131	0.0001	7.6e-05	6.4e-05	-2.8e-05	9.1e-05			36.459	0.000506	0.00044	0.000265	0.000223	0.000194	0.000131	0.000205	0.000246	0.000106
48.676	0.000509		48.676	0.00108	0.001523	0.001917	0.001748	0.001489	0.00075	0.000701	0.000616	0.000612			36.437	0.001371	0.001369	0.001386	0.00135	0.001157	0.000837	0.000417	0.000234	0.000209			36.466	0.000309	0.000256	0.000145	0.000131	0.000101	7.6e-05	6.4e-05	-2.9e-05	8.9e-05			36.484	0.000506	0.00044	0.000264	0.000222	0.000194	0.00013	0.000205	0.000245	0.000105
48.72	0.000515		48.72	0.001082	0.001534	0.001933	0.001762	0.001504	0.000766	0.000712	0.000625	0.000622			36.462	0.001371	0.001369	0.001386	0.001349	0.001158	0.000838	0.000418	0.000235	0.000208			36.491	0.000308	0.000256	0.000144	0.00013	0.000101	7.5e-05	6.4e-05	-2.9e-05	8.8e-05			36.509	0.000506	0.000439	0.000264	0.00022	0.000194	0.000128	0.000205	0.000244	0.000105
48.764	0.000521		48.764	0.001085	0.001546	0.001948	0.001776	0.001518	0.000783	0.000724	0.000634	0.000632			36.487	0.001371	0.001368	0.001386	0.001348	0.001158	0.00084	0.000419	0.000236	0.000206			36.517	0.000308	0.000255	0.000143	0.00013	0.000102	7.5e-05	6.3e-05	-2.9e-05	8.7e-05			36.534	0.000507	0.000438	0.000264	0.000218	0.000194	0.000127	0.000205	0.000243	0.000104
48.808	0.000527		48.808	0.001087	0.001558	0.001963	0.001791	0.001533	0.0008	0.000736	0.000642	0.000643			36.512	0.001371	0.001367	0.001386	0.001348	0.001159	0.000842	0.000421	0.000237	0.000205			36.542	0.000307	0.000255	0.000142	0.00013	0.000102	7.5e-05	6.3e-05	-2.9e-05	8.5e-05			36.56	0.000507	0.000437	0.000263	0.000216	0.000194	0.000126	0.000205	0.000242	0.000104
48.852	0.000532		48.852	0.001089	0.001569	0.001979	0.001806	0.001548	0.000817	0.000748	0.000651	0.000653			36.537	0.001371	0.001367	0.001386	0.001347	0.001159	0.000843	0.000422	0.000238	0.000203			36.567	0.000307	0.000254	0.000142	0.000129	0.000103	7.5e-05	6.3e-05	-2.9e-05	8.4e-05			36.585	0.000507	0.000436	0.000263	0.000215	0.000194	0.000124	0.000205	0.000241	0.000103
48.896	0.000538		48.896	0.001091	0.001581	0.001994	0.00182	0.001563	0.000834	0.00076	0.000661	0.000664			36.562	0.001371	0.001367	0.001386	0.001347	0.001159	0.000845	0.000423	0.000239	0.000202			36.592	0.000306	0.000254	0.000141	0.000129	0.000104	7.5e-05	6.3e-05	-2.9e-05	8.3e-05			36.61	0.000508	0.000435	0.000262	0.000213	0.000194	0.000123	0.000206	0.00024	0.000103
48.94	0.000544		48.94	0.001094	0.001593	0.002009	0.001835	0.001579	0.000852	0.000773	0.00067	0.000676			36.588	0.001371	0.001366	0.001386	0.001346	0.00116	0.000846	0.000424	0.00024	0.000201			36.617	0.000306	0.000253	0.00014	0.000129	0.000104	7.5e-05	6.3e-05	-3e-05	8.1e-05			36.635	0.000508	0.000434	0.000262	0.000211	0.000194	0.000122	0.000206	0.000239	0.000102
48.984	0.00055		48.984	0.001096	0.001606	0.002024	0.00185	0.001594	0.000871	0.000787	0.000679	0.000688			36.613	0.001371	0.001366	0.001386	0.001345	0.00116	0.000848	0.000426	0.000241	0.000199			36.643	0.000305	0.000253	0.000139	0.000128	0.000105	7.5e-05	6.2e-05	-3e-05	8e-05			36.661	0.000509	0.000433	0.000261	0.000209	0.000194	0.00012	0.000206	0.000238	0.000102
49.028	0.000556		49.028	0.001098	0.001618	0.002039	0.001865	0.00161	0.000889	0.0008	0.000689	0.0007			36.638	0.001371	0.001365	0.001386	0.001344	0.00116	0.00085	0.000427	0.000242	0.000198			36.668	0.000305	0.000252	0.000138	0.000128	0.000105	7.5e-05	6.2e-05	-3e-05	7.9e-05			36.686	0.000509	0.000432	0.000261	0.000207	0.000194	0.000119	0.000206	0.000237	0.000101
49.072	0.000563		49.072	0.001101	0.00163	0.002054	0.001881	0.001627	0.000908	0.000814	0.000699	0.000713			36.663	0.001371	0.001365	0.001386	0.001344	0.001161	0.000851	0.000428	0.000243	0.000197			36.693	0.000304	0.000252	0.000137	0.000128	0.000106	7.5e-05	6.2e-05	-3e-05	7.7e-05			36.711	0.00051	0.000431	0.00026	0.000206	0.000193	0.000118	0.000207	0.000236	0.000101
49.115	0.000569		49.115	0.001103	0.001643	0.002069	0.001896	0.001644	0.000928	0.000828	0.000708	0.000725			36.688	0.001372	0.001365	0.001386	0.001343	0.001161	0.000853	0.00043	0.000244	0.000195			36.718	0.000304	0.000252	0.000136	0.000128	0.000107	7.5e-05	6.2e-05	-3e-05	7.6e-05			36.736	0.00051	0.00043	0.00026	0.000204	0.000193	0.000117	0.000207	0.000235	0.0001
49.159	0.000575		49.159	0.001106	0.001655	0.002084	0.001912	0.001661	0.000947	0.000842	0.000718	0.000739			36.713	0.001372	0.001364	0.001386	0.001342	0.001161	0.000855	0.000431	0.000245	0.000194			36.744	0.000303	0.000251	0.000135	0.000128	0.000107	7.5e-05	6.2e-05	-3e-05	7.5e-05			36.762	0.000511	0.000429	0.000259	0.000202	0.000193	0.000115	0.000207	0.000234	0.0001
49.203	0.000581		49.203	0.001108	0.001667	0.002099	0.001928	0.001678	0.000967	0.000857	0.000729	0.000752			36.739	0.001372	0.001364	0.001386	0.001341	0.001162	0.000856	0.000432	0.000246	0.000193			36.769	0.000303	0.000251	0.000135	0.000128	0.000108	7.5e-05	6.2e-05	-3.1e-05	7.3e-05			36.787	0.000511	0.000427	0.000259	0.0002	0.000193	0.000114	0.000207	0.000233	0.0001
49.247	0.000588		49.247	0.001111	0.00168	0.002114	0.001944	0.001696	0.000988	0.000872	0.000739	0.000767			36.764	0.001371	0.001364	0.001387	0.00134	0.001162	0.000858	0.000433	0.000247	0.000192			36.794	0.000302	0.00025	0.000134	0.000128	0.000108	7.5e-05	6.2e-05	-3.1e-05	7.2e-05			36.812	0.000512	0.000426	0.000258	0.000199	0.000193	0.000113	0.000208	0.000232	9.9e-05
49.291	0.000594		49.291	0.001114	0.001692	0.002129	0.00196	0.001714	0.001009	0.000887	0.000749	0.000781			36.789	0.001371	0.001363	0.001387	0.00134	0.001163	0.000859	0.000435	0.000248	0.00019			36.819	0.000302	0.00025	0.000133	0.000128	0.000109	7.5e-05	6.3e-05	-3.1e-05	7.1e-05			36.837	0.000512	0.000425	0.000258	0.000197	0.000193	0.000112	0.000208	0.000231	9.9e-05
49.335	0.000601		49.335	0.001116	0.001705	0.002143	0.001977	0.001732	0.00103	0.000903	0.00076	0.000796			36.814	0.001371	0.001363	0.001387	0.001339	0.001163	0.000861	0.000436	0.000249	0.000189			36.844	0.000301	0.000249	0.000132	0.000128	0.00011	7.5e-05	6.3e-05	-3.1e-05	7e-05			36.863	0.000513	0.000424	0.000257	0.000195	0.000193	0.000111	0.000208	0.00023	9.8e-05
49.379	0.000607		49.379	0.001119	0.001717	0.002158	0.001993	0.00175	0.001051	0.000919	0.00077	0.000811			36.839	0.001371	0.001363	0.001387	0.001338	0.001163	0.000862	0.000437	0.00025	0.000188			36.87	0.000301	0.000249	0.000131	0.000128	0.00011	7.5e-05	6.3e-05	-3.2e-05	6.8e-05			36.888	0.000513	0.000422	0.000257	0.000194	0.000193	0.00011	0.000208	0.000228	9.8e-05
49.423	0.000614		49.423	0.001122	0.00173	0.002173	0.00201	0.001769	0.001073	0.000935	0.000781	0.000826			36.864	0.001371	0.001363	0.001387	0.001337	0.001164	0.000864	0.000438	0.00025	0.000187			36.895	0.000301	0.000249	0.00013	0.000128	0.000111	7.6e-05	6.3e-05	-3.2e-05	6.7e-05			36.913	0.000514	0.000421	0.000256	0.000192	0.000193	0.000109	0.000209	0.000227	9.7e-05
49.467	0.000621		49.467	0.001125	0.001742	0.002187	0.002027	0.001789	0.001095	0.000951	0.000792	0.000842			36.89	0.001371	0.001363	0.001387	0.001336	0.001164	0.000866	0.00044	0.000251	0.000186			36.92	0.0003	0.000248	0.00013	0.000128	0.000111	7.6e-05	6.3e-05	-3.2e-05	6.6e-05			36.938	0.000514	0.000419	0.000255	0.00019	0.000192	0.000108	0.000209	0.000226	9.7e-05
49.511	0.000628		49.511	0.001128	0.001755	0.002202	0.002044	0.001808	0.001117	0.000968	0.000803	0.000858			36.915	0.001371	0.001362	0.001388	0.001335	0.001164	0.000867	0.000441	0.000252	0.000185			36.945	0.0003	0.000248	0.000129	0.000128	0.000112	7.6e-05	6.4e-05	-3.2e-05	6.5e-05			36.964	0.000515	0.000418	0.000255	0.000189	0.000192	0.000107	0.000209	0.000225	9.7e-05
49.555	0.000634		49.555	0.001131	0.001767	0.002216	0.002061	0.001828	0.00114	0.000984	0.000814	0.000875			36.94	0.001371	0.001362	0.001388	0.001334	0.001165	0.000869	0.000442	0.000253	0.000183			36.97	0.0003	0.000247	0.000128	0.000128	0.000112	7.7e-05	6.4e-05	-3.2e-05	6.4e-05			36.989	0.000515	0.000417	0.000254	0.000187	0.000192	0.000106	0.00021	0.000223	9.6e-05
49.598	0.000641		49.598	0.001134	0.001779	0.002231	0.002079	0.001848	0.001163	0.001001	0.000825	0.000892			36.965	0.001371	0.001362	0.001388	0.001333	0.001165	0.00087	0.000443	0.000254	0.000182			36.996	0.000299	0.000247	0.000127	0.000129	0.000113	7.7e-05	6.4e-05	-3.3e-05	6.2e-05			37.014	0.000516	0.000415	0.000254	0.000186	0.000192	0.000105	0.00021	0.000222	9.6e-05
49.642	0.000648		49.642	0.001137	0.001792	0.002245	0.002096	0.001868	0.001186	0.001019	0.000837	0.000909			36.99	0.001371	0.001362	0.001388	0.001332	0.001165	0.000872	0.000445	0.000255	0.000181			37.021	0.000299	0.000247	0.000126	0.000129	0.000114	7.7e-05	6.5e-05	-3.3e-05	6.1e-05			37.039	0.000516	0.000414	0.000253	0.000184	0.000192	0.000104	0.00021	0.00022	9.6e-05
49.686	0.000655		49.686	0.00114	0.001804	0.002259	0.002114	0.001889	0.00121	0.001036	0.000848	0.000927			37.015	0.00137	0.001362	0.001389	0.001331	0.001166	0.000873	0.000446	0.000256	0.00018			37.046	0.000299	0.000246	0.000125	0.000129	0.000114	7.8e-05	6.5e-05	-3.3e-05	6e-05			37.065	0.000517	0.000412	0.000252	0.000182	0.000191	0.000103	0.000211	0.000219	9.5e-05
49.73	0.000662		49.73	0.001143	0.001816	0.002273	0.002131	0.00191	0.001234	0.001054	0.00086	0.000945			37.041	0.00137	0.001362	0.001389	0.00133	0.001166	0.000875	0.000447	0.000256	0.000179			37.071	0.000298	0.000246	0.000125	0.00013	0.000115	7.8e-05	6.5e-05	-3.4e-05	5.9e-05			37.09	0.000518	0.000411	0.000252	0.000181	0.000191	0.000102	0.000211	0.000218	9.5e-05
49.774	0.00067		49.774	0.001146	0.001828	0.002288	0.002149	0.001931	0.001258	0.001072	0.000872	0.000963			37.066	0.00137	0.001362	0.001389	0.001329	0.001166	0.000876	0.000448	0.000257	0.000178			37.097	0.000298	0.000245	0.000124	0.00013	0.000115	7.9e-05	6.6e-05	-3.4e-05	5.8e-05			37.115	0.000518	0.000409	0.000251	0.000179	0.000191	0.000101	0.000211	0.000216	9.5e-05
49.818	0.000677		49.818	0.00115	0.00184	0.002302	0.002167	0.001953	0.001283	0.00109	0.000884	0.000982			37.091	0.00137	0.001362	0.00139	0.001328	0.001167	0.000878	0.000449	0.000258	0.000177			37.122	0.000298	0.000245	0.000123	0.00013	0.000116	7.9e-05	6.6e-05	-3.4e-05	5.7e-05			37.14	0.000519	0.000408	0.00025	0.000178	0.000191	0.0001	0.000212	0.000215	9.4e-05
49.862	0.000684		49.862	0.001153	0.001852	0.002316	0.002185	0.001975	0.001308	0.001109	0.000896	0.001001			37.116	0.001369	0.001362	0.00139	0.001327	0.001167	0.000879	0.000451	0.000259	0.000176			37.147	0.000297	0.000244	0.000122	0.000131	0.000116	8e-05	6.7e-05	-3.4e-05	5.6e-05			37.166	0.000519	0.000406	0.00025	0.000176	0.00019	0.0001	0.000212	0.000213	9.4e-05
49.906	0.000691		49.906	0.001157	0.001864	0.00233	0.002203	0.001997	0.001333	0.001127	0.000909	0.00102			37.141	0.001369	0.001362	0.00139	0.001325	0.001167	0.000881	0.000452	0.000259	0.000175			37.172	0.000297	0.000244	0.000122	0.000131	0.000117	8e-05	6.7e-05	-3.5e-05	5.5e-05			37.191	0.00052	0.000405	0.000249	0.000175	0.00019	9.9e-05	0.000212	0.000212	9.4e-05
49.95	0.000699		49.95	0.00116	0.001876	0.002344	0.002221	0.00202	0.001359	0.001146	0.000922	0.00104			37.166	0.001369	0.001362	0.001391	0.001324	0.001168	0.000882	0.000453	0.00026	0.000174			37.197	0.000297	0.000244	0.000121	0.000132	0.000117	8.1e-05	6.8e-05	-3.5e-05	5.4e-05			37.216	0.00052	0.000403	0.000249	0.000173	0.00019	9.8e-05	0.000213	0.00021	9.3e-05
49.994	0.000706		49.994	0.001164	0.001888	0.002358	0.00224	0.002043	0.001384	0.001165	0.000934	0.00106			37.192	0.001368	0.001362	0.001391	0.001323	0.001168	0.000884	0.000454	0.000261	0.000173			37.223	0.000297	0.000243	0.00012	0.000132	0.000118	8.2e-05	6.9e-05	-3.5e-05	5.3e-05			37.241	0.000521	0.000402	0.000248	0.000172	0.000189	9.7e-05	0.000213	0.000209	9.3e-05
50.038	0.000714		50.038	0.001167	0.001899	0.002372	0.002258	0.002066	0.00141	0.001184	0.000947	0.00108			37.217	0.001368	0.001362	0.001391	0.001322	0.001168	0.000885	0.000455	0.000261	0.000172			37.248	0.000296	0.000243	0.000119	0.000133	0.000118	8.2e-05	6.9e-05	-3.5e-05	5.2e-05			37.266	0.000521	0.0004	0.000247	0.000171	0.000189	9.7e-05	0.000213	0.000207	9.3e-05
50.082	0.000721		50.082	0.001171	0.001911	0.002386	0.002277	0.002089	0.001437	0.001204	0.000961	0.001101			37.242	0.001368	0.001362	0.001392	0.001321	0.001168	0.000887	0.000456	0.000262	0.000172			37.273	0.000296	0.000242	0.000118	0.000133	0.000119	8.3e-05	7e-05	-3.6e-05	5.1e-05			37.292	0.000522	0.000399	0.000247	0.000169	0.000189	9.6e-05	0.000214	0.000206	9.3e-05
50.125	0.000729		50.125	0.001175	0.001922	0.0024	0.002296	0.002113	0.001463	0.001224	0.000974	0.001122			37.267	0.001367	0.001362	0.001392	0.001319	0.001169	0.000888	0.000457	0.000262	0.000171			37.298	0.000296	0.000242	0.000118	0.000134	0.000119	8.4e-05	7e-05	-3.6e-05	5e-05			37.317	0.000522	0.000397	0.000246	0.000168	0.000188	9.5e-05	0.000214	0.000204	9.2e-05
50.169	0.000736		50.169	0.001179	0.001934	0.002414	0.002314	0.002137	0.00149	0.001244	0.000988	0.001144			37.292	0.001367	0.001362	0.001392	0.001318	0.001169	0.00089	0.000458	0.000263	0.00017			37.323	0.000296	0.000241	0.000117	0.000135	0.00012	8.5e-05	7.1e-05	-3.6e-05	4.9e-05			37.342	0.000523	0.000396	0.000245	0.000166	0.000188	9.5e-05	0.000214	0.000203	9.2e-05
50.213	0.000744		50.213	0.001183	0.001945	0.002428	0.002333	0.002161	0.001517	0.001264	0.001001	0.001165			37.318	0.001366	0.001362	0.001393	0.001317	0.001169	0.000891	0.000459	0.000264	0.000169			37.349	0.000295	0.000241	0.000116	0.000135	0.00012	8.5e-05	7.2e-05	-3.7e-05	4.9e-05			37.367	0.000524	0.000394	0.000245	0.000165	0.000187	9.4e-05	0.000214	0.000201	9.2e-05
50.257	0.000752		50.257	0.001187	0.001956	0.002442	0.002352	0.002186	0.001545	0.001285	0.001015	0.001188			37.343	0.001366	0.001363	0.001393	0.001316	0.001169	0.000893	0.00046	0.000264	0.000168			37.374	0.000295	0.00024	0.000115	0.000136	0.000121	8.6e-05	7.2e-05	-3.7e-05	4.8e-05			37.393	0.000524	0.000393	0.000244	0.000164	0.000187	9.4e-05	0.000215	0.0002	9.2e-05
50.301	0.00076		50.301	0.001191	0.001967	0.002456	0.002371	0.00221	0.001573	0.001306	0.00103	0.00121			37.368	0.001365	0.001363	0.001393	0.001314	0.00117	0.000894	0.000461	0.000265	0.000167			37.399	0.000295	0.00024	0.000115	0.000137	0.000121	8.7e-05	7.3e-05	-3.7e-05	4.7e-05			37.418	0.000525	0.000391	0.000244	0.000162	0.000186	9.3e-05	0.000215	0.000198	9.2e-05
50.345	0.000767		50.345	0.001195	0.001978	0.002469	0.002391	0.002236	0.001601	0.001327	0.001044	0.001233			37.393	0.001365	0.001363	0.001394	0.001313	0.00117	0.000895	0.000462	0.000265	0.000166			37.424	0.000295	0.000239	0.000114	0.000137	0.000122	8.8e-05	7.4e-05	-3.7e-05	4.6e-05			37.443	0.000525	0.00039	0.000243	0.000161	0.000186	9.3e-05	0.000215	0.000196	9.2e-05
50.389	0.000775		50.389	0.001199	0.001989	0.002483	0.00241	0.002261	0.001629	0.001348	0.001059	0.001256			37.418	0.001364	0.001363	0.001394	0.001312	0.00117	0.000897	0.000463	0.000266	0.000166			37.45	0.000295	0.000239	0.000113	0.000138	0.000122	8.9e-05	7.5e-05	-3.8e-05	4.6e-05			37.468	0.000526	0.000388	0.000243	0.00016	0.000185	9.2e-05	0.000215	0.000195	9.2e-05
50.433	0.000783		50.433	0.001204	0.001999	0.002497	0.002429	0.002287	0.001657	0.00137	0.001074	0.001279			37.443	0.001364	0.001363	0.001395	0.00131	0.00117	0.000898	0.000464	0.000266	0.000165			37.475	0.000294	0.000238	0.000112	0.000139	0.000123	9e-05	7.5e-05	-3.8e-05	4.5e-05			37.494	0.000526	0.000387	0.000242	0.000158	0.000184	9.2e-05	0.000216	0.000193	9.1e-05
50.477	0.000791		50.477	0.001208	0.00201	0.00251	0.002449	0.002313	0.001686	0.001391	0.001089	0.001303			37.469	0.001363	0.001363	0.001395	0.001309	0.001171	0.000899	0.000465	0.000266	0.000164			37.5	0.000294	0.000238	0.000112	0.00014	0.000123	9.1e-05	7.6e-05	-3.8e-05	4.4e-05			37.519	0.000527	0.000385	0.000242	0.000157	0.000184	9.1e-05	0.000216	0.000192	9.1e-05
50.521	0.000799		50.521	0.001213	0.00202	0.002524	0.002468	0.002339	0.001715	0.001414	0.001105	0.001327			37.494	0.001362	0.001364	0.001395	0.001308	0.001171	0.000901	0.000466	0.000267	0.000163			37.525	0.000294	0.000237	0.000111	0.000141	0.000123	9.2e-05	7.7e-05	-3.9e-05	4.4e-05			37.544	0.000527	0.000384	0.000241	0.000156	0.000183	9.1e-05	0.000216	0.00019	9.1e-05
50.565	0.000807		50.565	0.001217	0.002031	0.002537	0.002488	0.002366	0.001745	0.001436	0.001121	0.001351			37.519	0.001362	0.001364	0.001396	0.001306	0.001171	0.000902	0.000466	0.000267	0.000162			37.55	0.000294	0.000237	0.00011	0.000141	0.000124	9.3e-05	7.8e-05	-3.9e-05	4.3e-05			37.569	0.000528	0.000383	0.000241	0.000154	0.000182	9.1e-05	0.000216	0.000188	9.1e-05
50.609	0.000815		50.609	0.001222	0.002041	0.00255	0.002508	0.002392	0.001775	0.001459	0.001137	0.001376			37.544	0.001361	0.001364	0.001396	0.001305	0.001171	0.000903	0.000467	0.000268	0.000162			37.576	0.000294	0.000236	0.00011	0.000142	0.000124	9.4e-05	7.9e-05	-3.9e-05	4.3e-05			37.595	0.000528	0.000381	0.00024	0.000153	0.000182	9e-05	0.000216	0.000187	9.1e-05
50.652	0.000823		50.652	0.001227	0.002051	0.002563	0.002528	0.002419	0.001805	0.001482	0.001153	0.001401			37.569	0.00136	0.001364	0.001396	0.001303	0.001171	0.000905	0.000468	0.000268	0.000161			37.601	0.000293	0.000235	0.000109	0.000143	0.000124	9.5e-05	8e-05	-3.9e-05	4.2e-05			37.62	0.000529	0.00038	0.00024	0.000152	0.000181	9e-05	0.000216	0.000185	9.1e-05
50.696	0.000832		50.696	0.001232	0.002061	0.002576	0.002548	0.002447	0.001835	0.001505	0.00117	0.001426			37.594	0.001359	0.001364	0.001397	0.001302	0.001171	0.000906	0.000469	0.000268	0.00016			37.626	0.000293	0.000235	0.000108	0.000144	0.000125	9.6e-05	8e-05	-4e-05	4.2e-05			37.645	0.00053	0.000378	0.000239	0.000151	0.00018	9e-05	0.000216	0.000184	9.1e-05
50.74	0.00084		50.74	0.001237	0.002071	0.002589	0.002568	0.002474	0.001866	0.001529	0.001187	0.001451			37.62	0.001359	0.001365	0.001397	0.0013	0.001171	0.000907	0.000469	0.000269	0.00016			37.651	0.000293	0.000234	0.000107	0.000145	0.000125	9.7e-05	8.1e-05	-4e-05	4.2e-05			37.67	0.00053	0.000377	0.000239	0.000149	0.000179	8.9e-05	0.000216	0.000182	9.1e-05
50.784	0.000848		50.784	0.001242	0.00208	0.002602	0.002588	0.002502	0.001897	0.001553	0.001204	0.001477			37.645	0.001358	0.001365	0.001398	0.001299	0.001172	0.000909	0.00047	0.000269	0.000159			37.677	0.000293	0.000234	0.000107	0.000146	0.000125	9.8e-05	8.2e-05	-4e-05	4.1e-05			37.696	0.000531	0.000376	0.000239	0.000148	0.000179	8.9e-05	0.000216	0.00018	9.1e-05
50.828	0.000856		50.828	0.001248	0.00209	0.002615	0.002609	0.00253	0.001929	0.001577	0.001222	0.001503			37.67	0.001357	0.001365	0.001398	0.001298	0.001172	0.00091	0.00047	0.000269	0.000158			37.702	0.000293	0.000233	0.000106	0.000147	0.000126	9.9e-05	8.3e-05	-4e-05	4.1e-05			37.721	0.000531	0.000375	0.000238	0.000147	0.000178	8.9e-05	0.000216	0.000179	9.1e-05
50.872	0.000864		50.872	0.001253	0.002099	0.002628	0.002629	0.002558	0.001961	0.001602	0.001239	0.001529			37.695	0.001356	0.001365	0.001398	0.001296	0.001172	0.000911	0.000471	0.000269	0.000157			37.727	0.000292	0.000232	0.000105	0.000148	0.000126	0.0001	8.4e-05	-4.1e-05	4.1e-05			37.746	0.000532	0.000373	0.000238	0.000146	0.000177	8.9e-05	0.000216	0.000177	9.1e-05
50.916	0.000873		50.916	0.001259	0.002108	0.00264	0.002649	0.002586	0.001993	0.001627	0.001257	0.001555			37.72	0.001355	0.001366	0.001399	0.001295	0.001172	0.000912	0.000472	0.00027	0.000157			37.752	0.000292	0.000232	0.000105	0.000149	0.000126	0.000102	8.5e-05	-4.1e-05	4e-05			37.771	0.000532	0.000372	0.000238	0.000145	0.000176	8.8e-05	0.000216	0.000176	9.1e-05
50.96	0.000881		50.96	0.001264	0.002117	0.002653	0.00267	0.002615	0.002026	0.001652	0.001276	0.001581			37.745	0.001354	0.001366	0.001399	0.001293	0.001172	0.000914	0.000472	0.00027	0.000156			37.777	0.000292	0.000231	0.000104	0.00015	0.000126	0.000103	8.6e-05	-4.1e-05	4e-05			37.797	0.000533	0.000371	0.000237	0.000144	0.000175	8.8e-05	0.000216	0.000174	9.1e-05
51.004	0.000889		51.004	0.00127	0.002126	0.002665	0.002691	0.002643	0.002059	0.001678	0.001294	0.001607			37.771	0.001353	0.001366	0.001399	0.001292	0.001172	0.000915	0.000472	0.00027	0.000155			37.803	0.000292	0.00023	0.000103	0.000151	0.000127	0.000104	8.7e-05	-4.1e-05	4e-05			37.822	0.000533	0.00037	0.000237	0.000143	0.000174	8.8e-05	0.000216	0.000172	9.2e-05
51.048	0.000897		51.048	0.001276	0.002135	0.002677	0.002711	0.002672	0.002092	0.001704	0.001313	0.001634			37.796	0.001352	0.001366	0.0014	0.00129	0.001172	0.000916	0.000473	0.00027	0.000155			37.828	0.000292	0.00023	0.000103	0.000152	0.000127	0.000105	8.8e-05	-4.2e-05	4e-05			37.847	0.000534	0.000369	0.000237	0.000141	0.000173	8.8e-05	0.000216	0.000171	9.2e-05
51.092	0.000905		51.092	0.001282	0.002144	0.002689	0.002732	0.002701	0.002126	0.00173	0.001333	0.001661			37.821	0.001351	0.001367	0.0014	0.001289	0.001172	0.000917	0.000473	0.00027	0.000154			37.853	0.000291	0.000229	0.000102	0.000153	0.000127	0.000107	8.9e-05	-4.2e-05	4e-05			37.872	0.000535	0.000367	0.000237	0.00014	0.000172	8.8e-05	0.000215	0.000169	9.2e-05
51.136	0.000914		51.136	0.001288	0.002152	0.002701	0.002753	0.00273	0.002161	0.001756	0.001352	0.001688			37.846	0.00135	0.001367	0.0014	0.001287	0.001172	0.000918	0.000474	0.000271	0.000154			37.878	0.000291	0.000228	0.000102	0.000154	0.000127	0.000108	8.9e-05	-4.2e-05	4e-05			37.898	0.000535	0.000366	0.000237	0.000139	0.000171	8.8e-05	0.000215	0.000168	9.2e-05
51.179	0.000922		51.179	0.001294	0.00216	0.002713	0.002774	0.002759	0.002196	0.001783	0.001372	0.001715			37.871	0.001349	0.001367	0.001401	0.001286	0.001172	0.00092	0.000474	0.000271	0.000153			37.903	0.000291	0.000227	0.000101	0.000155	0.000127	0.000109	9e-05	-4.2e-05	4e-05			37.923	0.000536	0.000365	0.000237	0.000138	0.00017	8.8e-05	0.000215	0.000166	9.2e-05
51.223	0.00093		51.223	0.0013	0.002168	0.002725	0.002795	0.002789	0.002231	0.00181	0.001392	0.001742			37.896	0.001348	0.001367	0.001401	0.001284	0.001172	0.000921	0.000474	0.000271	0.000153			37.929	0.000291	0.000227	0.0001	0.000156	0.000127	0.000111	9.1e-05	-4.3e-05	4e-05			37.948	0.000536	0.000364	0.000236	0.000137	0.000169	8.8e-05	0.000215	0.000165	9.2e-05
51.267	0.000938		51.267	0.001307	0.002177	0.002736	0.002816	0.002818	0.002266	0.001837	0.001413	0.001769			37.922	0.001347	0.001368	0.001401	0.001283	0.001172	0.000922	0.000474	0.000271	0.000152			37.954	0.00029	0.000226	0.0001	0.000157	0.000127	0.000112	9.2e-05	-4.3e-05	4e-05			37.973	0.000537	0.000363	0.000236	0.000136	0.000168	8.8e-05	0.000214	0.000163	9.3e-05
51.311	0.000947		51.311	0.001313	0.002184	0.002747	0.002837	0.002847	0.002303	0.001865	0.001434	0.001797			37.947	0.001346	0.001368	0.001401	0.001281	0.001172	0.000923	0.000475	0.000271	0.000151			37.979	0.00029	0.000225	9.9e-05	0.000158	0.000127	0.000113	9.3e-05	-4.3e-05	4e-05			37.999	0.000537	0.000362	0.000236	0.000135	0.000167	8.8e-05	0.000214	0.000162	9.3e-05
51.355	0.000955		51.355	0.00132	0.002192	0.002759	0.002858	0.002877	0.002339	0.001893	0.001455	0.001824			37.972	0.001345	0.001368	0.001402	0.00128	0.001172	0.000924	0.000475	0.000271	0.000151			38.004	0.00029	0.000224	9.9e-05	0.000159	0.000127	0.000114	9.4e-05	-4.3e-05	4e-05			38.024	0.000538	0.000361	0.000236	0.000134	0.000166	8.8e-05	0.000214	0.000161	9.3e-05
51.399	0.000963		51.399	0.001327	0.0022	0.00277	0.002879	0.002906	0.002376	0.001921	0.001476	0.001852			37.997	0.001344	0.001368	0.001402	0.001278	0.001172	0.000925	0.000475	0.000271	0.00015			38.03	0.00029	0.000224	9.8e-05	0.00016	0.000127	0.000116	9.5e-05	-4.4e-05	4e-05			38.049	0.000538	0.00036	0.000236	0.000133	0.000165	8.8e-05	0.000213	0.000159	9.3e-05
51.443	0.000971		51.443	0.001333	0.002207	0.002781	0.0029	0.002936	0.002414	0.001949	0.001498	0.001879			38.022	0.001343	0.001368	0.001402	0.001277	0.001172	0.000926	0.000475	0.000271	0.00015			38.055	0.000289	0.000223	9.7e-05	0.000161	0.000127	0.000117	9.6e-05	-4.4e-05	4e-05			38.074	0.000539	0.000359	0.000236	0.000133	0.000164	8.8e-05	0.000213	0.000158	9.4e-05
51.487	0.00098		51.487	0.00134	0.002214	0.002792	0.002921	0.002965	0.002452	0.001978	0.00152	0.001907			38.047	0.001341	0.001369	0.001402	0.001275	0.001172	0.000927	0.000475	0.000271	0.000149			38.08	0.000289	0.000222	9.7e-05	0.000162	0.000127	0.000119	9.7e-05	-4.4e-05	4.1e-05			38.1	0.000539	0.000358	0.000237	0.000132	0.000163	8.8e-05	0.000212	0.000156	9.4e-05
51.531	0.000988		51.531	0.001347	0.002221	0.002802	0.002942	0.002995	0.00249	0.002006	0.001542	0.001935			38.073	0.00134	0.001369	0.001402	0.001274	0.001172	0.000928	0.000475	0.000271	0.000149			38.105	0.000289	0.000221	9.6e-05	0.000163	0.000127	0.00012	9.8e-05	-4.4e-05	4.1e-05			38.125	0.00054	0.000358	0.000237	0.000131	0.000162	8.8e-05	0.000212	0.000155	9.4e-05
51.575	0.000996		51.575	0.001354	0.002228	0.002813	0.002963	0.003025	0.002529	0.002036	0.001564	0.001962			38.098	0.001339	0.001369	0.001402	0.001272	0.001171	0.000929	0.000475	0.000272	0.000149			38.13	0.000289	0.000221	9.6e-05	0.000164	0.000127	0.000121	9.9e-05	-4.5e-05	4.1e-05			38.15	0.00054	0.000357	0.000237	0.00013	0.000161	8.9e-05	0.000211	0.000154	9.4e-05
51.619	0.001005		51.619	0.001362	0.002235	0.002823	0.002984	0.003054	0.002569	0.002065	0.001587	0.00199			38.123	0.001338	0.001369	0.001403	0.001271	0.001171	0.00093	0.000475	0.000272	0.000148			38.156	0.000288	0.00022	9.5e-05	0.000165	0.000127	0.000123	0.0001	-4.5e-05	4.2e-05			38.175	0.000541	0.000356	0.000237	0.000129	0.00016	8.9e-05	0.000211	0.000152	9.5e-05
51.662	0.001013		51.662	0.001369	0.002242	0.002833	0.003005	0.003084	0.002609	0.002095	0.00161	0.002018			38.148	0.001336	0.001369	0.001403	0.001269	0.001171	0.000931	0.000475	0.000272	0.000148			38.181	0.000288	0.000219	9.5e-05	0.000166	0.000126	0.000124	0.0001	-4.5e-05	4.2e-05			38.201	0.000542	0.000355	0.000237	0.000129	0.000158	8.9e-05	0.00021	0.000151	9.5e-05
51.706	0.001021		51.706	0.001377	0.002248	0.002843	0.003026	0.003114	0.002649	0.002124	0.001634	0.002045			38.173	0.001335	0.00137	0.001403	0.001268	0.001171	0.000932	0.000474	0.000272	0.000147			38.206	0.000288	0.000218	9.4e-05	0.000167	0.000126	0.000125	0.000101	-4.5e-05	4.2e-05			38.226	0.000542	0.000354	0.000237	0.000128	0.000157	8.9e-05	0.00021	0.00015	9.5e-05
51.75	0.001029		51.75	0.001384	0.002254	0.002853	0.003046	0.003143	0.00269	0.002155	0.001658	0.002073			38.198	0.001334	0.00137	0.001403	0.001266	0.001171	0.000933	0.000474	0.000272	0.000147			38.231	0.000287	0.000217	9.4e-05	0.000168	0.000126	0.000127	0.000102	-4.5e-05	4.3e-05			38.251	0.000543	0.000354	0.000238	0.000127	0.000156	9e-05	0.000209	0.000149	9.6e-05
51.794	0.001038		51.794	0.001392	0.00226	0.002863	0.003067	0.003173	0.002731	0.002185	0.001682	0.002101			38.224	0.001332	0.00137	0.001403	0.001265	0.001171	0.000934	0.000474	0.000272	0.000147			38.256	0.000287	0.000216	9.3e-05	0.000169	0.000126	0.000128	0.000103	-4.6e-05	4.3e-05			38.276	0.000543	0.000353	0.000238	0.000126	0.000155	9e-05	0.000209	0.000147	9.6e-05
51.838	0.001046		51.838	0.001399	0.002266	0.002872	0.003087	0.003202	0.002773	0.002215	0.001706	0.002128			38.249	0.001331	0.00137	0.001403	0.001263	0.001171	0.000935	0.000474	0.000272	0.000146			38.282	0.000287	0.000216	9.3e-05	0.00017	0.000125	0.000129	0.000104	-4.6e-05	4.4e-05			38.301	0.000544	0.000352	0.000238	0.000126	0.000154	9e-05	0.000208	0.000146	9.7e-05
51.882	0.001055		51.882	0.001407	0.002272	0.002881	0.003108	0.003232	0.002815	0.002246	0.001731	0.002156			38.274	0.00133	0.00137	0.001403	0.001262	0.00117	0.000936	0.000473	0.000272	0.000146			38.307	0.000286	0.000215	9.2e-05	0.000171	0.000125	0.000131	0.000105	-4.6e-05	4.4e-05			38.327	0.000544	0.000352	0.000239	0.000125	0.000152	9.1e-05	0.000207	0.000145	9.7e-05
51.926	0.001063		51.926	0.001415	0.002278	0.002891	0.003128	0.003261	0.002858	0.002277	0.001756	0.002183			38.299	0.001328	0.00137	0.001403	0.00126	0.00117	0.000937	0.000473	0.000272	0.000146			38.332	0.000286	0.000214	9.2e-05	0.000172	0.000124	0.000132	0.000106	-4.6e-05	4.5e-05			38.352	0.000545	0.000351	0.000239	0.000125	0.000151	9.1e-05	0.000207	0.000144	9.7e-05
51.97	0.001071		51.97	0.001423	0.002283	0.0029	0.003148	0.003291	0.002901	0.002309	0.001781	0.002211			38.324	0.001327	0.00137	0.001403	0.001259	0.00117	0.000938	0.000473	0.000272	0.000145			38.357	0.000286	0.000213	9.2e-05	0.000173	0.000124	0.000134	0.000106	-4.7e-05	4.5e-05			38.377	0.000545	0.000351	0.00024	0.000124	0.00015	9.2e-05	0.000206	0.000143	9.8e-05
52.014	0.00108		52.014	0.001431	0.002289	0.002908	0.003168	0.00332	0.002945	0.00234	0.001807	0.002238			38.35	0.001325	0.00137	0.001403	0.001257	0.00117	0.000939	0.000472	0.000272	0.000145			38.383	0.000285	0.000212	9.1e-05	0.000174	0.000124	0.000135	0.000107	-4.7e-05	4.6e-05			38.402	0.000546	0.00035	0.00024	0.000123	0.000149	9.2e-05	0.000205	0.000142	9.8e-05
52.058	0.001088		52.058	0.001439	0.002294	0.002917	0.003187	0.003349	0.002989	0.002372	0.001833	0.002266			38.375	0.001324	0.00137	0.001402	0.001256	0.001169	0.00094	0.000472	0.000272	0.000145			38.408	0.000285	0.000212	9.1e-05	0.000175	0.000123	0.000136	0.000108	-4.7e-05	4.7e-05			38.428	0.000546	0.00035	0.00024	0.000123	0.000147	9.3e-05	0.000204	0.000141	9.9e-05
52.102	0.001097		52.102	0.001447	0.002299	0.002925	0.003207	0.003379	0.003034	0.002404	0.001859	0.002293			38.4	0.001322	0.00137	0.001402	0.001254	0.001169	0.00094	0.000471	0.000272	0.000145			38.433	0.000285	0.000211	9e-05	0.000176	0.000123	0.000138	0.000109	-4.7e-05	4.7e-05			38.453	0.000546	0.000349	0.000241	0.000123	0.000146	9.3e-05	0.000204	0.00014	9.9e-05
52.146	0.001105		52.146	0.001456	0.002304	0.002933	0.003226	0.003408	0.003079	0.002437	0.001886	0.00232			38.425	0.001321	0.00137	0.001402	0.001253	0.001169	0.000941	0.00047	0.000272	0.000144			38.458	0.000284	0.00021	9e-05	0.000177	0.000122	0.000139	0.000109	-4.8e-05	4.8e-05			38.478	0.000547	0.000349	0.000241	0.000122	0.000145	9.4e-05	0.000203	0.000139	0.0001
52.189	0.001114		52.189	0.001464	0.002309	0.002941	0.003245	0.003437	0.003124	0.002469	0.001913	0.002348			38.45	0.00132	0.00137	0.001402	0.001252	0.001169	0.000942	0.00047	0.000272	0.000144			38.483	0.000284	0.000209	9e-05	0.000178	0.000121	0.00014	0.00011	-4.8e-05	4.9e-05			38.503	0.000547	0.000348	0.000242	0.000122	0.000144	9.4e-05	0.000202	0.000138	0.0001
52.233	0.001122		52.233	0.001472	0.002314	0.002949	0.003264	0.003466	0.00317	0.002502	0.00194	0.002375			38.475	0.001318	0.00137	0.001402	0.00125	0.001168	0.000943	0.000469	0.000272	0.000144			38.509	0.000284	0.000209	9e-05	0.000178	0.000121	0.000141	0.000111	-4.8e-05	5e-05			38.529	0.000548	0.000348	0.000242	0.000121	0.000142	9.5e-05	0.000201	0.000137	0.000101
52.277	0.001131		52.277	0.001481	0.002319	0.002957	0.003282	0.003495	0.003216	0.002535	0.001968	0.002402			38.501	0.001317	0.00137	0.001401	0.001249	0.001168	0.000944	0.000468	0.000272	0.000144			38.534	0.000283	0.000208	8.9e-05	0.000179	0.00012	0.000143	0.000112	-4.8e-05	5e-05			38.554	0.000548	0.000347	0.000243	0.000121	0.000141	9.5e-05	0.0002	0.000136	0.000101
52.321	0.001139		52.321	0.001489	0.002324	0.002964	0.003301	0.003524	0.003262	0.002569	0.001996	0.002429			38.526	0.001315	0.00137	0.001401	0.001247	0.001168	0.000944	0.000468	0.000272	0.000143			38.559	0.000283	0.000207	8.9e-05	0.00018	0.00012	0.000144	0.000112	-4.9e-05	5.1e-05			38.579	0.000549	0.000347	0.000244	0.000121	0.00014	9.6e-05	0.0002	0.000135	0.000102
52.365	0.001148		52.365	0.001498	0.002328	0.002971	0.003319	0.003553	0.003309	0.002603	0.002025	0.002456			38.551	0.001313	0.00137	0.001401	0.001246	0.001167	0.000945	0.000467	0.000272	0.000143			38.584	0.000282	0.000206	8.9e-05	0.000181	0.000119	0.000145	0.000113	-4.9e-05	5.2e-05			38.604	0.000549	0.000347	0.000244	0.00012	0.000139	9.7e-05	0.000199	0.000134	0.000102
52.409	0.001157		52.409	0.001506	0.002333	0.002978	0.003337	0.003582	0.003357	0.002637	0.002054	0.002483			38.576	0.001312	0.00137	0.0014	0.001245	0.001167	0.000946	0.000466	0.000272	0.000143			38.61	0.000282	0.000206	8.9e-05	0.000181	0.000118	0.000147	0.000114	-4.9e-05	5.3e-05			38.63	0.00055	0.000346	0.000245	0.00012	0.000138	9.8e-05	0.000198	0.000133	0.000103
52.453	0.001165		52.453	0.001515	0.002337	0.002985	0.003354	0.003611	0.003404	0.002671	0.002083	0.00251			38.601	0.00131	0.00137	0.0014	0.001243	0.001167	0.000947	0.000465	0.000272	0.000143			38.635	0.000282	0.000205	8.8e-05	0.000182	0.000117	0.000148	0.000114	-4.9e-05	5.3e-05			38.655	0.00055	0.000346	0.000245	0.00012	0.000136	9.8e-05	0.000197	0.000132	0.000103
52.497	0.001174		52.497	0.001523	0.002342	0.002991	0.003372	0.003639	0.003452	0.002706	0.002113	0.002537			38.626	0.001309	0.00137	0.0014	0.001242	0.001166	0.000947	0.000464	0.000272	0.000143			38.66	0.000281	0.000204	8.8e-05	0.000183	0.000116	0.000149	0.000115	-5e-05	5.4e-05			38.68	0.000551	0.000346	0.000246	0.00012	0.000135	9.9e-05	0.000196	0.000132	0.000104
52.541	0.001183		52.541	0.001532	0.002346	0.002997	0.003389	0.003668	0.0035	0.002741	0.002143	0.002563			38.652	0.001307	0.001369	0.001399	0.001241	0.001166	0.000948	0.000464	0.000272	0.000143			38.685	0.000281	0.000203	8.8e-05	0.000184	0.000116	0.00015	0.000116	-5e-05	5.5e-05			38.705	0.000551	0.000345	0.000247	0.00012	0.000134	0.0001	0.000195	0.000131	0.000104
52.585	0.001192		52.585	0.001541	0.002351	0.003003	0.003405	0.003696	0.003549	0.002776	0.002173	0.00259			38.677	0.001306	0.001369	0.001399	0.001239	0.001166	0.000948	0.000463	0.000272	0.000143			38.71	0.00028	0.000203	8.8e-05	0.000184	0.000115	0.000151	0.000116	-5e-05	5.6e-05			38.731	0.000552	0.000345	0.000247	0.00012	0.000133	0.000101	0.000194	0.00013	0.000105
52.629	0.001201		52.629	0.001549	0.002355	0.003009	0.003422	0.003724	0.003598	0.002812	0.002204	0.002617			38.702	0.001304	0.001369	0.001398	0.001238	0.001165	0.000949	0.000462	0.000272	0.000142			38.736	0.00028	0.000202	8.8e-05	0.000185	0.000114	0.000152	0.000117	-5.1e-05	5.7e-05			38.756	0.000552	0.000345	0.000248	0.00012	0.000132	0.000102	0.000193	0.000129	0.000105
52.673	0.00121		52.673	0.001558	0.002359	0.003014	0.003438	0.003752	0.003647	0.002848	0.002236	0.002643			38.727	0.001302	0.001369	0.001398	0.001237	0.001165	0.00095	0.000461	0.000272	0.000142			38.761	0.00028	0.000201	8.8e-05	0.000186	0.000113	0.000154	0.000117	-5.1e-05	5.8e-05			38.781	0.000552	0.000344	0.000249	0.00012	0.000131	0.000103	0.000192	0.000129	0.000106
52.716	0.001219		52.716	0.001567	0.002363	0.003019	0.003454	0.00378	0.003696	0.002884	0.002268	0.00267			38.752	0.001301	0.001369	0.001397	0.001235	0.001164	0.00095	0.00046	0.000272	0.000142			38.786	0.000279	0.000201	8.8e-05	0.000186	0.000112	0.000155	0.000118	-5.1e-05	5.9e-05			38.806	0.000553	0.000344	0.00025	0.00012	0.000129	0.000104	0.000192	0.000128	0.000106
52.76	0.001228		52.76	0.001576	0.002368	0.003024	0.003469	0.003808	0.003746	0.002921	0.0023	0.002696			38.777	0.001299	0.001368	0.001397	0.001234	0.001164	0.000951	0.000459	0.000272	0.000142			38.811	0.000279	0.0002	8.8e-05	0.000187	0.000111	0.000156	0.000119	-5.1e-05	6e-05			38.832	0.000553	0.000344	0.00025	0.00012	0.000128	0.000105	0.000191	0.000127	0.000107
52.804	0.001237		52.804	0.001585	0.002372	0.003029	0.003485	0.003835	0.003796	0.002958	0.002333	0.002723			38.803	0.001298	0.001368	0.001396	0.001233	0.001164	0.000951	0.000458	0.000272	0.000142			38.836	0.000278	0.0002	8.8e-05	0.000187	0.00011	0.000157	0.000119	-5.2e-05	6.1e-05			38.857	0.000554	0.000344	0.000251	0.00012	0.000127	0.000106	0.00019	0.000126	0.000107
52.848	0.001246		52.848	0.001594	0.002376	0.003033	0.0035	0.003862	0.003846	0.002995	0.002366	0.002749			38.828	0.001296	0.001368	0.001395	0.001231	0.001163	0.000952	0.000456	0.000272	0.000142			38.862	0.000278	0.000199	8.8e-05	0.000188	0.000109	0.000158	0.00012	-5.2e-05	6.2e-05			38.882	0.000554	0.000344	0.000252	0.00012	0.000126	0.000107	0.000189	0.000126	0.000108
52.892	0.001255		52.892	0.001603	0.00238	0.003037	0.003514	0.003889	0.003896	0.003033	0.002399	0.002776			38.853	0.001294	0.001367	0.001395	0.00123	0.001163	0.000952	0.000455	0.000272	0.000142			38.887	0.000278	0.000199	8.8e-05	0.000188	0.000108	0.000159	0.00012	-5.3e-05	6.3e-05			38.907	0.000555	0.000343	0.000252	0.00012	0.000125	0.000108	0.000188	0.000125	0.000108
52.936	0.001265		52.936	0.001612	0.002384	0.003041	0.003529	0.003916	0.003947	0.003071	0.002433	0.002802			38.878	0.001293	0.001367	0.001394	0.001229	0.001162	0.000953	0.000454	0.000272	0.000141			38.912	0.000277	0.000198	8.8e-05	0.000189	0.000107	0.00016	0.000121	-5.3e-05	6.3e-05			38.933	0.000555	0.000343	0.000253	0.00012	0.000124	0.000109	0.000187	0.000125	0.000109
52.98	0.001274		52.98	0.001621	0.002388	0.003044	0.003543	0.003942	0.003997	0.003109	0.002468	0.002828			38.903	0.001291	0.001367	0.001393	0.001228	0.001162	0.000953	0.000453	0.000272	0.000141			38.937	0.000277	0.000197	8.8e-05	0.000189	0.000106	0.000161	0.000121	-5.3e-05	6.4e-05			38.958	0.000556	0.000343	0.000254	0.000121	0.000123	0.00011	0.000186	0.000124	0.00011
53.024	0.001284		53.024	0.00163	0.002393	0.003047	0.003556	0.003969	0.004048	0.003148	0.002503	0.002855			38.928	0.00129	0.001366	0.001392	0.001226	0.001161	0.000954	0.000452	0.000272	0.000141			38.963	0.000276	0.000197	8.8e-05	0.000189	0.000104	0.000162	0.000121	-5.4e-05	6.5e-05			38.983	0.000556	0.000343	0.000255	0.000121	0.000122	0.000111	0.000185	0.000123	0.00011
53.068	0.001293		53.068	0.001639	0.002397	0.00305	0.003569	0.003995	0.004099	0.003187	0.002538	0.002881			38.954	0.001288	0.001366	0.001392	0.001225	0.001161	0.000954	0.000451	0.000272	0.000141			38.988	0.000276	0.000196	8.8e-05	0.00019	0.000103	0.000163	0.000122	-5.4e-05	6.6e-05			39.008	0.000556	0.000343	0.000256	0.000121	0.000121	0.000112	0.000184	0.000123	0.000111
53.112	0.001303		53.112	0.001648	0.002401	0.003053	0.003582	0.00402	0.00415	0.003226	0.002574	0.002907			38.979	0.001286	0.001365	0.001391	0.001224	0.00116	0.000955	0.000449	0.000273	0.000141			39.013	0.000276	0.000196	8.8e-05	0.00019	0.000102	0.000164	0.000122	-5.4e-05	6.7e-05			39.034	0.000557	0.000343	0.000256	0.000121	0.00012	0.000113	0.000183	0.000122	0.000111
53.156	0.001313		53.156	0.001658	0.002405	0.003055	0.003595	0.004046	0.004202	0.003266	0.00261	0.002934			39.004	0.001285	0.001365	0.00139	0.001223	0.00116	0.000955	0.000448	0.000273	0.000141			39.038	0.000275	0.000195	8.8e-05	0.000191	0.000101	0.000165	0.000123	-5.5e-05	6.8e-05			39.059	0.000557	0.000343	0.000257	0.000122	0.000119	0.000114	0.000182	0.000122	0.000112
53.199	0.001323		53.199	0.001667	0.002409	0.003057	0.003607	0.004071	0.004253	0.003306	0.002646	0.00296			39.029	0.001283	0.001364	0.001389	0.001221	0.001159	0.000955	0.000447	0.000273	0.00014			39.063	0.000275	0.000195	8.8e-05	0.000191	9.9e-05	0.000165	0.000123	-5.5e-05	6.9e-05			39.084	0.000558	0.000342	0.000258	0.000122	0.000118	0.000115	0.000181	0.000121	0.000112
53.243	0.001332		53.243	0.001676	0.002414	0.003058	0.003619	0.004095	0.004305	0.003347	0.002683	0.002986			39.054	0.001281	0.001364	0.001388	0.00122	0.001159	0.000956	0.000445	0.000273	0.00014			39.089	0.000274	0.000195	8.8e-05	0.000191	9.8e-05	0.000166	0.000123	-5.6e-05	7e-05			39.109	0.000558	0.000342	0.000259	0.000123	0.000117	0.000117	0.00018	0.000121	0.000113
53.287	0.001342		53.287	0.001685	0.002418	0.003059	0.00363	0.00412	0.004357	0.003388	0.002721	0.003012			39.079	0.00128	0.001363	0.001387	0.001219	0.001158	0.000956	0.000444	0.000273	0.00014			39.114	0.000274	0.000194	8.8e-05	0.000191	9.7e-05	0.000167	0.000123	-5.6e-05	7.1e-05			39.135	0.000559	0.000342	0.000259	0.000123	0.000117	0.000118	0.000179	0.00012	0.000114
53.331	0.001352		53.331	0.001695	0.002422	0.00306	0.003641	0.004144	0.004409	0.003429	0.002758	0.003038			39.105	0.001278	0.001363	0.001386	0.001218	0.001158	0.000956	0.000443	0.000273	0.00014			39.139	0.000274	0.000194	8.8e-05	0.000192	9.6e-05	0.000168	0.000124	-5.7e-05	7.2e-05			39.16	0.000559	0.000342	0.00026	0.000124	0.000116	0.000119	0.000178	0.00012	0.000114
53.375	0.001363		53.375	0.001704	0.002427	0.003061	0.003652	0.004168	0.004461	0.003471	0.002796	0.003065			39.13	0.001277	0.001362	0.001385	0.001217	0.001157	0.000956	0.000441	0.000273	0.00014			39.164	0.000273	0.000193	8.9e-05	0.000192	9.4e-05	0.000169	0.000124	-5.7e-05	7.3e-05			39.185	0.00056	0.000342	0.000261	0.000124	0.000115	0.00012	0.000178	0.000119	0.000115
53.419	0.001373		53.419	0.001713	0.002431	0.003061	0.003662	0.004191	0.004513	0.003513	0.002835	0.003091			39.155	0.001275	0.001362	0.001384	0.001215	0.001157	0.000957	0.00044	0.000273	0.000139			39.189	0.000273	0.000193	8.9e-05	0.000192	9.3e-05	0.000169	0.000124	-5.8e-05	7.4e-05			39.21	0.00056	0.000342	0.000262	0.000125	0.000114	0.000122	0.000177	0.000119	0.000116
53.463	0.001383		53.463	0.001723	0.002436	0.003061	0.003671	0.004215	0.004565	0.003555	0.002874	0.003117			39.18	0.001273	0.001361	0.001383	0.001214	0.001156	0.000957	0.000439	0.000274	0.000139			39.215	0.000272	0.000193	8.9e-05	0.000192	9.1e-05	0.00017	0.000124	-5.8e-05	7.5e-05			39.235	0.000561	0.000342	0.000263	0.000125	0.000113	0.000123	0.000176	0.000118	0.000116
53.507	0.001393		53.507	0.001732	0.00244	0.003061	0.003681	0.004237	0.004618	0.003598	0.002913	0.003143			39.205	0.001272	0.001361	0.001382	0.001213	0.001156	0.000957	0.000437	0.000274	0.000139			39.24	0.000272	0.000192	8.9e-05	0.000192	9e-05	0.000171	0.000125	-5.9e-05	7.6e-05			39.261	0.000561	0.000342	0.000263	0.000126	0.000113	0.000124	0.000175	0.000118	0.000117
53.551	0.001404		53.551	0.001741	0.002445	0.00306	0.00369	0.00426	0.00467	0.003641	0.002952	0.00317			39.23	0.00127	0.00136	0.001381	0.001212	0.001155	0.000957	0.000436	0.000274	0.000138			39.265	0.000272	0.000192	8.9e-05	0.000192	8.8e-05	0.000171	0.000125	-5.9e-05	7.7e-05			39.286	0.000562	0.000342	0.000264	0.000127	0.000112	0.000125	0.000174	0.000117	0.000117
53.595	0.001414		53.595	0.001751	0.00245	0.003059	0.003698	0.004282	0.004723	0.003685	0.002992	0.003196			39.256	0.001269	0.001359	0.00138	0.001211	0.001155	0.000957	0.000434	0.000274	0.000138			39.29	0.000271	0.000192	9e-05	0.000192	8.7e-05	0.000172	0.000125	-6e-05	7.8e-05			39.311	0.000562	0.000342	0.000265	0.000127	0.000111	0.000127	0.000173	0.000117	0.000118
53.639	0.001425		53.639	0.00176	0.002454	0.003058	0.003706	0.004303	0.004775	0.003729	0.003032	0.003222			39.281	0.001267	0.001359	0.001379	0.00121	0.001154	0.000958	0.000433	0.000274	0.000138			39.316	0.000271	0.000192	9e-05	0.000192	8.6e-05	0.000173	0.000125	-6e-05	7.9e-05			39.336	0.000563	0.000342	0.000266	0.000128	0.000111	0.000128	0.000172	0.000116	0.000119
53.683	0.001436		53.683	0.001769	0.002459	0.003057	0.003714	0.004325	0.004828	0.003773	0.003073	0.003249			39.306	0.001266	0.001358	0.001378	0.001208	0.001154	0.000958	0.000431	0.000274	0.000137			39.341	0.000271	0.000191	9e-05	0.000192	8.4e-05	0.000173	0.000125	-6.1e-05	8e-05			39.362	0.000563	0.000342	0.000267	0.000129	0.00011	0.000129	0.000172	0.000116	0.000119
53.726	0.001446		53.726	0.001779	0.002464	0.003055	0.003721	0.004345	0.004881	0.003818	0.003114	0.003275			39.331	0.001264	0.001357	0.001377	0.001207	0.001153	0.000958	0.00043	0.000274	0.000137			39.366	0.00027	0.000191	9e-05	0.000192	8.2e-05	0.000174	0.000125	-6.1e-05	8.1e-05			39.387	0.000564	0.000343	0.000267	0.00013	0.000109	0.00013	0.000171	0.000116	0.00012
53.77	0.001457		53.77	0.001788	0.002469	0.003053	0.003727	0.004366	0.004934	0.003863	0.003155	0.003302			39.356	0.001263	0.001356	0.001375	0.001206	0.001152	0.000958	0.000428	0.000274	0.000137			39.391	0.00027	0.000191	9e-05	0.000192	8.1e-05	0.000174	0.000125	-6.2e-05	8.2e-05			39.412	0.000564	0.000343	0.000268	0.000131	0.000109	0.000132	0.00017	0.000115	0.000121
53.814	0.001468		53.814	0.001797	0.002474	0.003051	0.003734	0.004386	0.004986	0.003909	0.003196	0.003328			39.382	0.001261	0.001356	0.001374	0.001205	0.001152	0.000958	0.000427	0.000275	0.000136			39.416	0.000269	0.000191	9.1e-05	0.000192	7.9e-05	0.000175	0.000125	-6.2e-05	8.3e-05			39.437	0.000565	0.000343	0.000269	0.000131	0.000108	0.000133	0.000169	0.000115	0.000122
53.858	0.001479		53.858	0.001807	0.002479	0.003048	0.00374	0.004405	0.005039	0.003955	0.003238	0.003355			39.407	0.001259	0.001355	0.001373	0.001204	0.001151	0.000958	0.000425	0.000275	0.000136			39.442	0.000269	0.00019	9.1e-05	0.000192	7.8e-05	0.000175	0.000125	-6.3e-05	8.4e-05			39.463	0.000565	0.000343	0.00027	0.000132	0.000108	0.000134	0.000169	0.000114	0.000122
53.902	0.00149		53.902	0.001816	0.002484	0.003045	0.003745	0.004424	0.005092	0.004001	0.00328	0.003381			39.432	0.001258	0.001354	0.001372	0.001203	0.001151	0.000958	0.000424	0.000275	0.000135			39.467	0.000269	0.00019	9.1e-05	0.000192	7.6e-05	0.000176	0.000125	-6.3e-05	8.5e-05			39.488	0.000566	0.000343	0.000271	0.000133	0.000107	0.000136	0.000168	0.000114	0.000123
53.946	0.001502		53.946	0.001825	0.002489	0.003043	0.00375	0.004443	0.005145	0.004048	0.003323	0.003408			39.457	0.001257	0.001353	0.00137	0.001202	0.00115	0.000958	0.000422	0.000275	0.000135			39.492	0.000268	0.00019	9.1e-05	0.000191	7.5e-05	0.000176	0.000125	-6.4e-05	8.5e-05			39.513	0.000566	0.000343	0.000272	0.000134	0.000107	0.000137	0.000167	0.000114	0.000124
53.99	0.001513		53.99	0.001835	0.002495	0.003039	0.003755	0.004461	0.005197	0.004095	0.003365	0.003435			39.482	0.001255	0.001353	0.001369	0.0012	0.00115	0.000958	0.000421	0.000275	0.000134			39.517	0.000268	0.00019	9.2e-05	0.000191	7.3e-05	0.000176	0.000125	-6.5e-05	8.6e-05			39.538	0.000567	0.000343	0.000272	0.000135	0.000106	0.000138	0.000167	0.000113	0.000124
54.034	0.001524		54.034	0.001844	0.0025	0.003036	0.003759	0.004479	0.00525	0.004142	0.003408	0.003462			39.507	0.001254	0.001352	0.001368	0.001199	0.001149	0.000958	0.000419	0.000275	0.000133			39.543	0.000268	0.00019	9.2e-05	0.000191	7.1e-05	0.000177	0.000125	-6.5e-05	8.7e-05			39.564	0.000568	0.000344	0.000273	0.000136	0.000106	0.000139	0.000166	0.000113	0.000125
54.078	0.001536		54.078	0.001853	0.002505	0.003032	0.003763	0.004496	0.005303	0.00419	0.003451	0.003489			39.533	0.001252	0.001351	0.001366	0.001198	0.001149	0.000958	0.000417	0.000275	0.000133			39.568	0.000267	0.00019	9.2e-05	0.00019	7e-05	0.000177	0.000125	-6.6e-05	8.8e-05			39.589	0.000568	0.000344	0.000274	0.000137	0.000106	0.000141	0.000165	0.000112	0.000126
54.122	0.001547		54.122	0.001863	0.00251	0.003029	0.003766	0.004513	0.005355	0.004238	0.003495	0.003516			39.558	0.001251	0.00135	0.001365	0.001197	0.001148	0.000958	0.000416	0.000275	0.000132			39.593	0.000267	0.00019	9.2e-05	0.00019	6.8e-05	0.000177	0.000125	-6.7e-05	8.9e-05			39.614	0.000569	0.000344	0.000275	0.000138	0.000105	0.000142	0.000165	0.000112	0.000127
54.166	0.001559		54.166	0.001872	0.002515	0.003025	0.003769	0.004529	0.005408	0.004287	0.003539	0.003544			39.583	0.001249	0.001349	0.001363	0.001196	0.001147	0.000958	0.000414	0.000275	0.000131			39.618	0.000266	0.00019	9.3e-05	0.00019	6.6e-05	0.000178	0.000125	-6.7e-05	9e-05			39.639	0.000569	0.000345	0.000276	0.000139	0.000105	0.000143	0.000164	0.000112	0.000127
54.21	0.001571		54.21	0.001881	0.002521	0.00302	0.003772	0.004545	0.00546	0.004336	0.003583	0.003571			39.608	0.001248	0.001348	0.001362	0.001195	0.001147	0.000958	0.000412	0.000275	0.000131			39.643	0.000266	0.00019	9.3e-05	0.000189	6.4e-05	0.000178	0.000125	-6.8e-05	9e-05			39.665	0.00057	0.000345	0.000277	0.00014	0.000105	0.000145	0.000164	0.000111	0.000128
54.253	0.001583		54.253	0.001891	0.002526	0.003016	0.003774	0.00456	0.005513	0.004386	0.003627	0.003599			39.633	0.001247	0.001347	0.001361	0.001194	0.001146	0.000958	0.000411	0.000275	0.00013			39.669	0.000266	0.000189	9.3e-05	0.000189	6.3e-05	0.000178	0.000124	-6.8e-05	9.1e-05			39.69	0.00057	0.000345	0.000277	0.000141	0.000104	0.000146	0.000163	0.000111	0.000129
54.297	0.001595		54.297	0.0019	0.002531	0.003011	0.003776	0.004575	0.005565	0.004435	0.003671	0.003627			39.658	0.001245	0.001346	0.001359	0.001193	0.001146	0.000958	0.000409	0.000275	0.000129			39.694	0.000265	0.000189	9.3e-05	0.000188	6.1e-05	0.000178	0.000124	-6.9e-05	9.2e-05			39.715	0.000571	0.000346	0.000278	0.000142	0.000104	0.000147	0.000163	0.000111	0.00013
54.341	0.001607		54.341	0.001909	0.002536	0.003007	0.003777	0.004589	0.005617	0.004485	0.003716	0.003655			39.684	0.001244	0.001345	0.001358	0.001191	0.001145	0.000957	0.000408	0.000275	0.000128			39.719	0.000265	0.000189	9.4e-05	0.000188	5.9e-05	0.000179	0.000124	-7e-05	9.2e-05			39.74	0.000571	0.000346	0.000279	0.000144	0.000104	0.000148	0.000162	0.000111	0.00013
54.385	0.001619		54.385	0.001919	0.002541	0.003002	0.003778	0.004602	0.005669	0.004536	0.003761	0.003683			39.709	0.001243	0.001344	0.001356	0.00119	0.001145	0.000957	0.000406	0.000275	0.000128			39.744	0.000264	0.000189	9.4e-05	0.000187	5.7e-05	0.000179	0.000124	-7e-05	9.3e-05			39.766	0.000572	0.000347	0.00028	0.000145	0.000104	0.00015	0.000162	0.00011	0.000131
54.429	0.001632		54.429	0.001928	0.002546	0.002997	0.003779	0.004615	0.00572	0.004587	0.003806	0.003712			39.734	0.001241	0.001343	0.001355	0.001189	0.001144	0.000957	0.000404	0.000275	0.000127			39.769	0.000264	0.00019	9.4e-05	0.000187	5.6e-05	0.000179	0.000124	-7.1e-05	9.4e-05			39.791	0.000572	0.000347	0.000281	0.000146	0.000104	0.000151	0.000162	0.00011	0.000132
54.473	0.001644		54.473	0.001937	0.002551	0.002992	0.003779	0.004628	0.005772	0.004638	0.003852	0.00374			39.759	0.00124	0.001342	0.001353	0.001188	0.001144	0.000957	0.000403	0.000275	0.000126			39.795	0.000264	0.00019	9.4e-05	0.000186	5.4e-05	0.000179	0.000123	-7.2e-05	9.5e-05			39.816	0.000573	0.000348	0.000282	0.000147	0.000104	0.000152	0.000161	0.00011	0.000133
54.517	0.001657		54.517	0.001946	0.002556	0.002987	0.003779	0.004639	0.005823	0.004689	0.003897	0.003769			39.784	0.001239	0.001341	0.001352	0.001187	0.001143	0.000957	0.000401	0.000275	0.000125			39.82	0.000263	0.00019	9.4e-05	0.000185	5.2e-05	0.000179	0.000123	-7.3e-05	9.5e-05			39.841	0.000573	0.000348	0.000283	0.000148	0.000104	0.000153	0.000161	0.00011	0.000134
54.561	0.00167		54.561	0.001955	0.002561	0.002982	0.003779	0.004651	0.005874	0.004741	0.003943	0.003798			39.809	0.001238	0.00134	0.00135	0.001186	0.001142	0.000956	0.000399	0.000275	0.000124			39.845	0.000263	0.00019	9.5e-05	0.000185	5e-05	0.000179	0.000123	-7.3e-05	9.6e-05			39.867	0.000573	0.000349	0.000284	0.00015	0.000104	0.000155	0.00016	0.000109	0.000135
54.605	0.001683		54.605	0.001965	0.002566	0.002977	0.003779	0.004661	0.005925	0.004793	0.003989	0.003827			39.835	0.001236	0.001339	0.001349	0.001185	0.001142	0.000956	0.000397	0.000275	0.000123			39.87	0.000262	0.00019	9.5e-05	0.000184	4.8e-05	0.000179	0.000122	-7.4e-05	9.6e-05			39.892	0.000574	0.000349	0.000284	0.000151	0.000104	0.000156	0.00016	0.000109	0.000135
54.649	0.001696		54.649	0.001974	0.002571	0.002972	0.003778	0.004672	0.005976	0.004845	0.004035	0.003856			39.86	0.001235	0.001338	0.001347	0.001184	0.001141	0.000956	0.000396	0.000275	0.000122			39.896	0.000262	0.00019	9.5e-05	0.000183	4.6e-05	0.000179	0.000122	-7.5e-05	9.7e-05			39.917	0.000574	0.00035	0.000285	0.000152	0.000104	0.000157	0.00016	0.000109	0.000136
54.693	0.001709		54.693	0.001983	0.002576	0.002967	0.003777	0.004681	0.006026	0.004897	0.004082	0.003886			39.885	0.001234	0.001337	0.001346	0.001183	0.001141	0.000956	0.000394	0.000274	0.000121			39.921	0.000262	0.00019	9.5e-05	0.000183	4.4e-05	0.000179	0.000122	-7.5e-05	9.8e-05			39.942	0.000575	0.000351	0.000286	0.000154	0.000104	0.000158	0.00016	0.000109	0.000137
54.737	0.001722		54.737	0.001991	0.00258	0.002962	0.003775	0.00469	0.006076	0.00495	0.004128	0.003915			39.91	0.001233	0.001336	0.001344	0.001181	0.00114	0.000955	0.000392	0.000274	0.00012			39.946	0.000261	0.00019	9.5e-05	0.000182	4.2e-05	0.000179	0.000121	-7.6e-05	9.8e-05			39.968	0.000575	0.000352	0.000287	0.000155	0.000104	0.00016	0.000159	0.000109	0.000138
54.78	0.001736		54.78	0.002	0.002585	0.002956	0.003774	0.004698	0.006125	0.005003	0.004175	0.003945			39.935	0.001232	0.001335	0.001343	0.00118	0.00114	0.000955	0.000391	0.000274	0.000119			39.971	0.000261	0.00019	9.5e-05	0.000181	4.1e-05	0.000179	0.000121	-7.7e-05	9.9e-05			39.993	0.000575	0.000352	0.000288	0.000156	0.000104	0.000161	0.000159	0.000109	0.000139
54.824	0.00175		54.824	0.002009	0.002589	0.002951	0.003772	0.004706	0.006175	0.005056	0.004221	0.003975			39.96	0.001231	0.001334	0.001341	0.001179	0.001139	0.000955	0.000389	0.000274	0.000118			39.996	0.00026	0.000191	9.6e-05	0.00018	3.9e-05	0.000179	0.00012	-7.7e-05	9.9e-05			40.018	0.000576	0.000353	0.000289	0.000158	0.000104	0.000162	0.000159	0.000109	0.00014
54.868	0.001763		54.868	0.002018	0.002594	0.002946	0.003769	0.004713	0.006224	0.005109	0.004268	0.004005			39.986	0.001229	0.001333	0.00134	0.001178	0.001139	0.000955	0.000387	0.000274	0.000117			40.022	0.00026	0.000191	9.6e-05	0.000179	3.7e-05	0.000179	0.00012	-7.8e-05	0.0001			40.043	0.000576	0.000354	0.00029	0.000159	0.000105	0.000163	0.000159	0.000109	0.000141
54.912	0.001777		54.912	0.002026	0.002598	0.002941	0.003767	0.00472	0.006272	0.005162	0.004315	0.004036			40.011	0.001228	0.001332	0.001338	0.001177	0.001138	0.000954	0.000386	0.000273	0.000116			40.047	0.000259	0.000191	9.6e-05	0.000178	3.5e-05	0.000178	0.00012	-7.9e-05	0.0001			40.069	0.000576	0.000355	0.000291	0.00016	0.000105	0.000165	0.000159	0.000108	0.000141
54.956	0.001791		54.956	0.002035	0.002602	0.002936	0.003764	0.004726	0.00632	0.005216	0.004362	0.004066			40.036	0.001227	0.001331	0.001337	0.001176	0.001137	0.000954	0.000384	0.000273	0.000114			40.072	0.000259	0.000191	9.6e-05	0.000177	3.3e-05	0.000178	0.000119	-8e-05	0.0001			40.094	0.000577	0.000356	0.000292	0.000162	0.000105	0.000166	0.000158	0.000108	0.000142
55	0.001805		55	0.002043	0.002607	0.002932	0.003761	0.004731	0.006368	0.005269	0.004409	0.004097			40.061	0.001226	0.00133	0.001335	0.001175	0.001137	0.000954	0.000382	0.000273	0.000113			40.097	0.000258	0.000191	9.6e-05	0.000176	3.1e-05	0.000178	0.000119	-8e-05	0.000101			40.119	0.000577	0.000357	0.000293	0.000163	0.000106	0.000167	0.000158	0.000109	0.000143
55.044	0.00182		55.044	0.002051	0.002611	0.002927	0.003758	0.004736	0.006415	0.005323	0.004456	0.004128			40.086	0.001225	0.001328	0.001333	0.001174	0.001136	0.000953	0.000381	0.000272	0.000112			40.122	0.000258	0.000192	9.6e-05	0.000175	2.9e-05	0.000178	0.000118	-8.1e-05	0.000101			40.144	0.000577	0.000358	0.000294	0.000165	0.000106	0.000168	0.000158	0.000109	0.000144
55.088	0.001834		55.088	0.002059	0.002614	0.002922	0.003754	0.00474	0.006462	0.005376	0.004503	0.004159			40.111	0.001224	0.001327	0.001332	0.001173	0.001136	0.000953	0.000379	0.000272	0.000111			40.148	0.000257	0.000192	9.6e-05	0.000174	2.7e-05	0.000177	0.000118	-8.2e-05	0.000102			40.169	0.000577	0.000359	0.000295	0.000166	0.000106	0.000169	0.000158	0.000109	0.000145
55.132	0.001849		55.132	0.002067	0.002618	0.002918	0.003751	0.004744	0.006508	0.00543	0.00455	0.00419			40.137	0.001223	0.001326	0.00133	0.001172	0.001135	0.000953	0.000377	0.000272	0.00011			40.173	0.000257	0.000192	9.6e-05	0.000173	2.5e-05	0.000177	0.000117	-8.3e-05	0.000102			40.195	0.000577	0.00036	0.000296	0.000168	0.000107	0.00017	0.000158	0.000109	0.000146
55.176	0.001864		55.176	0.002075	0.002622	0.002913	0.003747	0.004747	0.006554	0.005483	0.004597	0.004221			40.162	0.001222	0.001325	0.001329	0.001171	0.001135	0.000952	0.000376	0.000271	0.000108			40.198	0.000256	0.000193	9.6e-05	0.000172	2.3e-05	0.000177	0.000117	-8.3e-05	0.000102			40.22	0.000577	0.000361	0.000297	0.000169	0.000107	0.000172	0.000158	0.000109	0.000147
55.22	0.001879		55.22	0.002083	0.002626	0.002909	0.003742	0.00475	0.0066	0.005537	0.004644	0.004252			40.187	0.001221	0.001324	0.001327	0.00117	0.001134	0.000952	0.000374	0.000271	0.000107			40.223	0.000256	0.000193	9.6e-05	0.000171	2.1e-05	0.000176	0.000116	-8.4e-05	0.000103			40.245	0.000578	0.000362	0.000298	0.000171	0.000108	0.000173	0.000158	0.000109	0.000148
55.263	0.001894		55.263	0.00209	0.002629	0.002904	0.003738	0.004752	0.006644	0.005591	0.00469	0.004284			40.212	0.00122	0.001323	0.001326	0.001169	0.001134	0.000951	0.000372	0.000271	0.000106			40.249	0.000255	0.000193	9.6e-05	0.00017	1.8e-05	0.000176	0.000116	-8.5e-05	0.000103			40.27	0.000578	0.000363	0.000299	0.000172	0.000108	0.000174	0.000158	0.000109	0.000148
55.307	0.001909		55.307	0.002098	0.002632	0.0029	0.003733	0.004753	0.006688	0.005644	0.004737	0.004315			40.237	0.001219	0.001321	0.001324	0.001168	0.001133	0.000951	0.000371	0.00027	0.000105			40.274	0.000255	0.000194	9.6e-05	0.000169	1.6e-05	0.000176	0.000115	-8.6e-05	0.000103			40.296	0.000578	0.000364	0.0003	0.000174	0.000109	0.000175	0.000158	0.000109	0.000149
55.351	0.001925		55.351	0.002105	0.002636	0.002896	0.003728	0.004754	0.006732	0.005697	0.004784	0.004347			40.262	0.001218	0.00132	0.001323	0.001167	0.001132	0.000951	0.000369	0.00027	0.000103			40.299	0.000254	0.000194	9.6e-05	0.000168	1.4e-05	0.000175	0.000115	-8.6e-05	0.000103			40.321	0.000578	0.000365	0.000301	0.000175	0.000109	0.000176	0.000158	0.00011	0.00015
55.395	0.00194		55.395	0.002112	0.002639	0.002892	0.003723	0.004754	0.006775	0.00575	0.00483	0.004379			40.288	0.001217	0.001319	0.001321	0.001166	0.001132	0.00095	0.000367	0.000269	0.000102			40.324	0.000254	0.000194	9.6e-05	0.000167	1.2e-05	0.000175	0.000114	-8.7e-05	0.000104			40.346	0.000578	0.000367	0.000302	0.000177	0.00011	0.000177	0.000158	0.00011	0.000151
55.439	0.001956		55.439	0.002119	0.002642	0.002888	0.003718	0.004754	0.006817	0.005803	0.004876	0.004411			40.313	0.001216	0.001318	0.001319	0.001165	0.001131	0.00095	0.000366	0.000269	0.000101			40.349	0.000253	0.000195	9.6e-05	0.000165	1e-05	0.000174	0.000113	-8.8e-05	0.000104			40.371	0.000578	0.000368	0.000303	0.000178	0.000111	0.000178	0.000158	0.00011	0.000152
55.483	0.001972		55.483	0.002126	0.002645	0.002885	0.003712	0.004753	0.006858	0.005856	0.004923	0.004442			40.338	0.001215	0.001317	0.001318	0.001164	0.001131	0.000949	0.000364	0.000268	9.9e-05			40.375	0.000252	0.000195	9.6e-05	0.000164	8e-06	0.000174	0.000113	-8.9e-05	0.000104			40.397	0.000578	0.000369	0.000304	0.00018	0.000111	0.000179	0.000158	0.00011	0.000153
55.527	0.001988		55.527	0.002133	0.002648	0.002881	0.003706	0.004751	0.006899	0.005909	0.004968	0.004474			40.363	0.001214	0.001315	0.001316	0.001163	0.00113	0.000949	0.000363	0.000268	9.8e-05			40.4	0.000252	0.000195	9.6e-05	0.000163	6e-06	0.000173	0.000112	-8.9e-05	0.000104			40.422	0.000578	0.000371	0.000305	0.000182	0.000112	0.00018	0.000158	0.000111	0.000154
55.571	0.002005		55.571	0.002139	0.002651	0.002878	0.0037	0.004749	0.006939	0.005961	0.005014	0.004506			40.388	0.001214	0.001314	0.001315	0.001162	0.001129	0.000948	0.000361	0.000267	9.7e-05			40.425	0.000251	0.000196	9.6e-05	0.000162	4e-06	0.000173	0.000111	-9e-05	0.000104			40.447	0.000578	0.000372	0.000307	0.000183	0.000113	0.000181	0.000158	0.000111	0.000154
55.615	0.002021		55.615	0.002145	0.002653	0.002874	0.003694	0.004747	0.006979	0.006013	0.005059	0.004538			40.414	0.001213	0.001313	0.001313	0.001161	0.001129	0.000948	0.00036	0.000267	9.6e-05			40.45	0.000251	0.000196	9.6e-05	0.00016	1e-06	0.000172	0.000111	-9.1e-05	0.000104			40.472	0.000577	0.000374	0.000308	0.000185	0.000113	0.000182	0.000158	0.000112	0.000155
55.659	0.002038		55.659	0.002151	0.002656	0.002871	0.003688	0.004744	0.007017	0.006065	0.005104	0.00457			40.439	0.001212	0.001312	0.001312	0.00116	0.001128	0.000947	0.000358	0.000266	9.4e-05			40.476	0.00025	0.000197	9.6e-05	0.000159	-1e-06	0.000172	0.00011	-9.2e-05	0.000104			40.498	0.000577	0.000375	0.000309	0.000187	0.000114	0.000183	0.000158	0.000112	0.000156
55.703	0.002055		55.703	0.002157	0.002658	0.002868	0.003681	0.004741	0.007055	0.006116	0.005149	0.004602			40.464	0.001211	0.00131	0.00131	0.001159	0.001128	0.000947	0.000357	0.000266	9.3e-05			40.501	0.000249	0.000197	9.6e-05	0.000158	-3e-06	0.000171	0.000109	-9.2e-05	0.000105			40.523	0.000577	0.000376	0.00031	0.000188	0.000115	0.000184	0.000158	0.000112	0.000157
55.747	0.002072		55.747	0.002163	0.002661	0.002865	0.003674	0.004737	0.007092	0.006167	0.005193	0.004635			40.489	0.00121	0.001309	0.001309	0.001158	0.001127	0.000946	0.000355	0.000265	9.2e-05			40.526	0.000249	0.000198	9.6e-05	0.000156	-5e-06	0.00017	0.000109	-9.3e-05	0.000105			40.548	0.000577	0.000378	0.000311	0.00019	0.000116	0.000185	0.000158	0.000113	0.000158
55.79	0.002089		55.79	0.002169	0.002663	0.002862	0.003667	0.004732	0.007128	0.006218	0.005237	0.004667			40.514	0.001209	0.001308	0.001307	0.001157	0.001126	0.000946	0.000354	0.000264	9e-05			40.551	0.000248	0.000198	9.6e-05	0.000155	-7e-06	0.00017	0.000108	-9.4e-05	0.000105			40.573	0.000577	0.000379	0.000312	0.000192	0.000116	0.000186	0.000158	0.000113	0.000159
55.834	0.002106		55.834	0.002174	0.002666	0.002859	0.003659	0.004727	0.007163	0.006268	0.005281	0.004699			40.539	0.001208	0.001306	0.001306	0.001156	0.001126	0.000945	0.000352	0.000264	8.9e-05			40.576	0.000247	0.000198	9.5e-05	0.000153	-1e-05	0.000169	0.000107	-9.4e-05	0.000105			40.599	0.000577	0.000381	0.000314	0.000193	0.000117	0.000187	0.000158	0.000114	0.00016
55.878	0.002124		55.878	0.002179	0.002668	0.002856	0.003652	0.004722	0.007197	0.006318	0.005324	0.004731			40.565	0.001207	0.001305	0.001304	0.001155	0.001125	0.000945	0.000351	0.000263	8.8e-05			40.602	0.000246	0.000199	9.5e-05	0.000152	-1.2e-05	0.000168	0.000107	-9.5e-05	0.000105			40.624	0.000576	0.000383	0.000315	0.000195	0.000118	0.000188	0.000158	0.000115	0.00016
55.922	0.002142		55.922	0.002184	0.00267	0.002854	0.003644	0.004716	0.007231	0.006367	0.005367	0.004763			40.59	0.001207	0.001304	0.001303	0.001154	0.001124	0.000944	0.00035	0.000263	8.7e-05			40.627	0.000246	0.000199	9.5e-05	0.000151	-1.4e-05	0.000168	0.000106	-9.6e-05	0.000105			40.649	0.000576	0.000384	0.000316	0.000197	0.000119	0.000188	0.000159	0.000115	0.000161
55.966	0.002159		55.966	0.002189	0.002672	0.002851	0.003636	0.00471	0.007263	0.006416	0.00541	0.004795			40.615	0.001206	0.001303	0.001301	0.001154	0.001124	0.000944	0.000348	0.000262	8.5e-05			40.652	0.000245	0.0002	9.5e-05	0.000149	-1.6e-05	0.000167	0.000105	-9.7e-05	0.000105			40.674	0.000576	0.000386	0.000317	0.000199	0.00012	0.000189	0.000159	0.000116	0.000162
56.01	0.002178		56.01	0.002193	0.002675	0.002849	0.003628	0.004703	0.007294	0.006464	0.005452	0.004827			40.64	0.001205	0.001301	0.0013	0.001153	0.001123	0.000943	0.000347	0.000261	8.4e-05			40.677	0.000244	0.0002	9.5e-05	0.000148	-1.8e-05	0.000166	0.000104	-9.7e-05	0.000105			40.7	0.000575	0.000388	0.000319	0.0002	0.000121	0.00019	0.000159	0.000116	0.000163
56.054	0.002196		56.054	0.002198	0.002677	0.002846	0.003619	0.004696	0.007325	0.006511	0.005493	0.004859			40.665	0.001204	0.0013	0.001298	0.001152	0.001122	0.000943	0.000346	0.000261	8.3e-05			40.702	0.000243	0.000201	9.5e-05	0.000146	-2.1e-05	0.000165	0.000104	-9.8e-05	0.000104			40.725	0.000575	0.000389	0.00032	0.000202	0.000122	0.000191	0.000159	0.000117	0.000164
56.098	0.002214		56.098	0.002202	0.002679	0.002844	0.003611	0.004688	0.007354	0.006559	0.005534	0.004891			40.69	0.001203	0.001299	0.001297	0.001151	0.001122	0.000942	0.000345	0.00026	8.2e-05			40.728	0.000242	0.000201	9.4e-05	0.000145	-2.3e-05	0.000165	0.000103	-9.9e-05	0.000104			40.75	0.000575	0.000391	0.000321	0.000204	0.000123	0.000191	0.000159	0.000118	0.000165
56.142	0.002233		56.142	0.002206	0.002681	0.002842	0.003602	0.00468	0.007383	0.006605	0.005574	0.004923			40.716	0.001202	0.001297	0.001295	0.00115	0.001121	0.000941	0.000343	0.000259	8.1e-05			40.753	0.000242	0.000202	9.4e-05	0.000143	-2.5e-05	0.000164	0.000102	-9.9e-05	0.000104			40.775	0.000574	0.000393	0.000323	0.000206	0.000123	0.000192	0.000159	0.000119	0.000165
56.186	0.002252		56.186	0.002209	0.002683	0.00284	0.003594	0.004672	0.00741	0.006651	0.005614	0.004955			40.741	0.001202	0.001296	0.001294	0.00115	0.00112	0.000941	0.000342	0.000259	7.9e-05			40.778	0.000241	0.000202	9.4e-05	0.000142	-2.8e-05	0.000163	0.000101	-0.0001	0.000104			40.801	0.000574	0.000394	0.000324	0.000208	0.000124	0.000193	0.000159	0.000119	0.000166
56.23	0.00227		56.23	0.002213	0.002685	0.002838	0.003585	0.004663	0.007437	0.006696	0.005654	0.004986			40.766	0.001201	0.001295	0.001292	0.001149	0.00112	0.00094	0.000341	0.000258	7.8e-05			40.803	0.00024	0.000203	9.4e-05	0.00014	-3e-05	0.000162	0.000101	-0.000101	0.000104			40.826	0.000573	0.000396	0.000325	0.00021	0.000125	0.000194	0.000159	0.00012	0.000167
56.274	0.00229		56.274	0.002216	0.002687	0.002836	0.003576	0.004654	0.007462	0.006741	0.005692	0.005018			40.791	0.0012	0.001293	0.001291	0.001148	0.001119	0.00094	0.00034	0.000257	7.7e-05			40.829	0.000239	0.000203	9.3e-05	0.000139	-3.2e-05	0.000161	0.0001	-0.000101	0.000104			40.851	0.000573	0.000398	0.000327	0.000211	0.000126	0.000194	0.000159	0.000121	0.000168
56.317	0.002309		56.317	0.002219	0.002689	0.002834	0.003567	0.004644	0.007486	0.006784	0.00573	0.00505			40.816	0.001199	0.001292	0.00129	0.001147	0.001118	0.000939	0.000339	0.000257	7.6e-05			40.854	0.000238	0.000204	9.3e-05	0.000137	-3.4e-05	0.00016	9.9e-05	-0.000102	0.000104			40.876	0.000573	0.0004	0.000328	0.000213	0.000127	0.000195	0.000159	0.000122	0.000168
56.361	0.002328		56.361	0.002222	0.00269	0.002832	0.003558	0.004634	0.007509	0.006828	0.005768	0.005081			40.841	0.001198	0.00129	0.001288	0.001147	0.001118	0.000938	0.000338	0.000256	7.5e-05			40.879	0.000237	0.000204	9.3e-05	0.000136	-3.7e-05	0.000159	9.8e-05	-0.000103	0.000103			40.902	0.000572	0.000402	0.00033	0.000215	0.000128	0.000195	0.000159	0.000123	0.000169
56.405	0.002348		56.405	0.002225	0.002692	0.00283	0.003548	0.004624	0.007531	0.00687	0.005805	0.005112			40.867	0.001197	0.001289	0.001287	0.001146	0.001117	0.000938	0.000337	0.000255	7.4e-05			40.904	0.000236	0.000205	9.2e-05	0.000134	-3.9e-05	0.000158	9.7e-05	-0.000103	0.000103			40.927	0.000572	0.000403	0.000331	0.000217	0.000129	0.000196	0.000159	0.000123	0.00017
56.449	0.002367		56.449	0.002228	0.002694	0.002829	0.003539	0.004613	0.007552	0.006911	0.005841	0.005144			40.892	0.001197	0.001288	0.001285	0.001145	0.001116	0.000937	0.000336	0.000254	7.3e-05			40.929	0.000235	0.000205	9.2e-05	0.000133	-4.1e-05	0.000158	9.6e-05	-0.000104	0.000103			40.952	0.000571	0.000405	0.000332	0.000219	0.00013	0.000197	0.000159	0.000124	0.000171
56.493	0.002387		56.493	0.00223	0.002696	0.002827	0.00353	0.004603	0.007571	0.006952	0.005877	0.005175			40.917	0.001196	0.001286	0.001284	0.001145	0.001115	0.000936	0.000335	0.000254	7.2e-05			40.955	0.000234	0.000205	9.2e-05	0.000131	-4.4e-05	0.000157	9.5e-05	-0.000105	0.000102			40.977	0.000571	0.000407	0.000334	0.000221	0.000131	0.000197	0.000158	0.000125	0.000172
56.537	0.002407		56.537	0.002232	0.002698	0.002826	0.003521	0.004591	0.00759	0.006992	0.005912	0.005205			40.942	0.001195	0.001285	0.001283	0.001144	0.001115	0.000936	0.000334	0.000253	7.1e-05			40.98	0.000233	0.000206	9.2e-05	0.00013	-4.6e-05	0.000156	9.5e-05	-0.000105	0.000102			41.003	0.00057	0.000409	0.000335	0.000223	0.000132	0.000198	0.000158	0.000126	0.000172
56.581	0.002427		56.581	0.002234	0.002699	0.002825	0.003511	0.00458	0.007607	0.007031	0.005946	0.005236			40.967	0.001194	0.001284	0.001281	0.001143	0.001114	0.000935	0.000334	0.000252	7e-05			41.005	0.000232	0.000206	9.1e-05	0.000128	-4.8e-05	0.000155	9.4e-05	-0.000106	0.000102			41.028	0.00057	0.000411	0.000337	0.000225	0.000133	0.000198	0.000158	0.000127	0.000173
56.625	0.002447		56.625	0.002236	0.002701	0.002823	0.003502	0.004568	0.007623	0.007069	0.00598	0.005267			40.992	0.001193	0.001282	0.00128	0.001143	0.001113	0.000934	0.000333	0.000251	6.9e-05			41.03	0.000231	0.000207	9.1e-05	0.000127	-5e-05	0.000154	9.3e-05	-0.000107	0.000102			41.053	0.000569	0.000413	0.000338	0.000226	0.000134	0.000199	0.000158	0.000128	0.000174
56.669	0.002468		56.669	0.002238	0.002702	0.002822	0.003493	0.004556	0.007638	0.007107	0.006013	0.005297			41.018	0.001193	0.001281	0.001279	0.001142	0.001112	0.000934	0.000332	0.00025	6.8e-05			41.055	0.00023	0.000207	9.1e-05	0.000125	-5.3e-05	0.000153	9.2e-05	-0.000107	0.000101			41.078	0.000568	0.000415	0.00034	0.000228	0.000135	0.000199	0.000158	0.000129	0.000175
56.713	0.002488		56.713	0.002239	0.002704	0.002821	0.003484	0.004544	0.007652	0.007143	0.006045	0.005327			41.043	0.001192	0.001279	0.001277	0.001142	0.001111	0.000933	0.000331	0.00025	6.7e-05			41.081	0.000229	0.000208	9e-05	0.000123	-5.5e-05	0.000152	9.1e-05	-0.000108	0.000101			41.103	0.000568	0.000416	0.000341	0.00023	0.000136	0.000199	0.000158	0.00013	0.000175
56.757	0.002509		56.757	0.00224	0.002705	0.00282	0.003475	0.004532	0.007665	0.007179	0.006077	0.005357			41.068	0.001191	0.001278	0.001276	0.001141	0.001111	0.000932	0.000331	0.000249	6.7e-05			41.106	0.000228	0.000208	9e-05	0.000122	-5.7e-05	0.00015	9e-05	-0.000109	0.0001			41.129	0.000567	0.000418	0.000343	0.000232	0.000137	0.0002	0.000157	0.000131	0.000176
56.801	0.00253		56.801	0.002241	0.002707	0.002819	0.003465	0.004519	0.007676	0.007213	0.006107	0.005386			41.093	0.00119	0.001277	0.001275	0.001141	0.00111	0.000932	0.00033	0.000248	6.6e-05			41.131	0.000227	0.000209	9e-05	0.00012	-6e-05	0.000149	8.9e-05	-0.000109	0.0001			41.154	0.000567	0.00042	0.000344	0.000234	0.000138	0.0002	0.000157	0.000132	0.000177
56.844	0.002551		56.844	0.002242	0.002708	0.002818	0.003456	0.004506	0.007687	0.007247	0.006137	0.005415			41.118	0.001189	0.001275	0.001273	0.00114	0.001109	0.000931	0.00033	0.000247	6.5e-05			41.156	0.000226	0.000209	8.9e-05	0.000119	-6.2e-05	0.000148	8.8e-05	-0.00011	9.9e-05			41.179	0.000566	0.000422	0.000346	0.000236	0.000139	0.000201	0.000157	0.000133	0.000178
56.888	0.002572		56.888	0.002243	0.002709	0.002817	0.003447	0.004493	0.007696	0.007279	0.006167	0.005444			41.143	0.001189	0.001274	0.001272	0.001139	0.001108	0.00093	0.000329	0.000246	6.4e-05			41.182	0.000225	0.000209	8.9e-05	0.000117	-6.4e-05	0.000147	8.7e-05	-0.00011	9.9e-05			41.204	0.000565	0.000424	0.000348	0.000238	0.00014	0.000201	0.000157	0.000134	0.000178
56.932	0.002593		56.932	0.002243	0.00271	0.002816	0.003438	0.00448	0.007704	0.007311	0.006195	0.005473			41.169	0.001188	0.001272	0.001271	0.001139	0.001107	0.000929	0.000329	0.000245	6.4e-05			41.207	0.000224	0.00021	8.9e-05	0.000116	-6.6e-05	0.000146	8.6e-05	-0.000111	9.9e-05			41.23	0.000565	0.000426	0.000349	0.00024	0.000141	0.000201	0.000156	0.000135	0.000179
56.976	0.002614		56.976	0.002243	0.002711	0.002815	0.003429	0.004466	0.00771	0.007341	0.006223	0.005501			41.194	0.001187	0.001271	0.00127	0.001138	0.001106	0.000929	0.000328	0.000245	6.3e-05			41.232	0.000223	0.00021	8.8e-05	0.000114	-6.9e-05	0.000145	8.5e-05	-0.000112	9.8e-05			41.255	0.000564	0.000428	0.000351	0.000242	0.000141	0.000202	0.000156	0.000136	0.00018
57.02	0.002635		57.02	0.002243	0.002712	0.002815	0.00342	0.004453	0.007716	0.007371	0.00625	0.005529			41.219	0.001186	0.00127	0.001268	0.001138	0.001105	0.000928	0.000328	0.000244	6.3e-05			41.257	0.000222	0.000211	8.8e-05	0.000113	-7.1e-05	0.000144	8.4e-05	-0.000112	9.8e-05			41.28	0.000564	0.00043	0.000352	0.000244	0.000142	0.000202	0.000156	0.000137	0.00018
57.064	0.002657		57.064	0.002243	0.002713	0.002814	0.003412	0.004439	0.007721	0.007399	0.006276	0.005556			41.244	0.001185	0.001268	0.001267	0.001137	0.001105	0.000927	0.000328	0.000243	6.2e-05			41.282	0.00022	0.000211	8.7e-05	0.000111	-7.3e-05	0.000143	8.3e-05	-0.000113	9.7e-05			41.305	0.000563	0.000431	0.000354	0.000246	0.000143	0.000202	0.000155	0.000138	0.000181
57.108	0.002678		57.108	0.002243	0.002714	0.002813	0.003403	0.004425	0.007724	0.007427	0.006301	0.005583			41.269	0.001185	0.001267	0.001266	0.001137	0.001104	0.000926	0.000327	0.000242	6.1e-05			41.308	0.000219	0.000211	8.7e-05	0.00011	-7.5e-05	0.000142	8.2e-05	-0.000113	9.6e-05			41.331	0.000562	0.000433	0.000356	0.000248	0.000144	0.000202	0.000155	0.000139	0.000182
57.152	0.0027		57.152	0.002242	0.002715	0.002813	0.003394	0.00441	0.007726	0.007453	0.006326	0.00561			41.294	0.001184	0.001265	0.001265	0.001136	0.001103	0.000926	0.000327	0.000241	6.1e-05			41.333	0.000218	0.000212	8.7e-05	0.000108	-7.8e-05	0.000141	8.2e-05	-0.000114	9.6e-05			41.356	0.000562	0.000435	0.000357	0.000249	0.000145	0.000203	0.000154	0.00014	0.000182
57.196	0.002722		57.196	0.002241	0.002715	0.002812	0.003385	0.004396	0.007727	0.007478	0.00635	0.005636			41.32	0.001183	0.001264	0.001264	0.001136	0.001102	0.000925	0.000327	0.00024	6.1e-05			41.358	0.000217	0.000212	8.6e-05	0.000107	-8e-05	0.000139	8.1e-05	-0.000115	9.5e-05			41.381	0.000561	0.000437	0.000359	0.000251	0.000146	0.000203	0.000154	0.000141	0.000183
57.24	0.002744		57.24	0.00224	0.002716	0.002811	0.003377	0.004381	0.007727	0.007502	0.006373	0.005662			41.345	0.001182	0.001263	0.001262	0.001135	0.001101	0.000924	0.000327	0.000239	6e-05			41.383	0.000216	0.000212	8.6e-05	0.000105	-8.2e-05	0.000138	8e-05	-0.000115	9.5e-05			41.406	0.00056	0.000439	0.000361	0.000253	0.000147	0.000203	0.000153	0.000142	0.000184
57.284	0.002766		57.284	0.002239	0.002716	0.002811	0.003368	0.004366	0.007726	0.007525	0.006395	0.005687			41.37	0.001181	0.001261	0.001261	0.001135	0.0011	0.000923	0.000327	0.000238	6e-05			41.409	0.000215	0.000213	8.6e-05	0.000104	-8.4e-05	0.000137	7.9e-05	-0.000116	9.4e-05			41.432	0.000559	0.000441	0.000362	0.000255	0.000148	0.000203	0.000153	0.000143	0.000184
57.327	0.002788		57.327	0.002238	0.002717	0.00281	0.00336	0.004351	0.007723	0.007546	0.006416	0.005712			41.395	0.001181	0.00126	0.00126	0.001135	0.001099	0.000923	0.000327	0.000237	6e-05			41.434	0.000214	0.000213	8.5e-05	0.000102	-8.6e-05	0.000136	7.8e-05	-0.000116	9.3e-05			41.457	0.000559	0.000442	0.000364	0.000257	0.000149	0.000203	0.000152	0.000144	0.000185
57.371	0.00281		57.371	0.002236	0.002717	0.00281	0.003351	0.004336	0.00772	0.007567	0.006437	0.005737			41.42	0.00118	0.001258	0.001259	0.001134	0.001098	0.000922	0.000327	0.000237	5.9e-05			41.459	0.000213	0.000213	8.5e-05	0.000101	-8.9e-05	0.000135	7.7e-05	-0.000117	9.3e-05			41.482	0.000558	0.000444	0.000366	0.000259	0.000149	0.000204	0.000152	0.000145	0.000186
57.415	0.002832		57.415	0.002235	0.002718	0.002809	0.003343	0.004321	0.007715	0.007586	0.006456	0.00576			41.446	0.001179	0.001257	0.001258	0.001134	0.001097	0.000921	0.000327	0.000236	5.9e-05			41.484	0.000211	0.000214	8.4e-05	9.9e-05	-9.1e-05	0.000134	7.6e-05	-0.000117	9.2e-05			41.507	0.000557	0.000446	0.000367	0.000261	0.00015	0.000204	0.000151	0.000145	0.000186
57.459	0.002855		57.459	0.002233	0.002718	0.002809	0.003334	0.004305	0.007709	0.007605	0.006475	0.005784			41.471	0.001178	0.001256	0.001257	0.001133	0.001096	0.00092	0.000327	0.000235	5.9e-05			41.509	0.00021	0.000214	8.4e-05	9.8e-05	-9.3e-05	0.000132	7.5e-05	-0.000118	9.1e-05			41.533	0.000556	0.000447	0.000369	0.000263	0.000151	0.000204	0.00015	0.000146	0.000187
57.503	0.002877		57.503	0.002231	0.002718	0.002808	0.003326	0.00429	0.007702	0.007622	0.006493	0.005806			41.496	0.001178	0.001254	0.001256	0.001133	0.001095	0.000919	0.000327	0.000234	5.9e-05			41.535	0.000209	0.000214	8.4e-05	9.7e-05	-9.5e-05	0.000131	7.4e-05	-0.000118	9.1e-05			41.558	0.000556	0.000449	0.000371	0.000265	0.000152	0.000204	0.00015	0.000147	0.000188
57.547	0.0029		57.547	0.002228	0.002718	0.002808	0.003318	0.004274	0.007694	0.007638	0.00651	0.005829			41.521	0.001177	0.001253	0.001254	0.001132	0.001094	0.000919	0.000327	0.000233	5.9e-05			41.56	0.000208	0.000214	8.3e-05	9.5e-05	-9.7e-05	0.00013	7.3e-05	-0.000119	9e-05			41.583	0.000555	0.000451	0.000372	0.000267	0.000153	0.000204	0.000149	0.000148	0.000188
57.591	0.002923		57.591	0.002226	0.002718	0.002807	0.00331	0.004258	0.007685	0.007652	0.006526	0.00585			41.546	0.001176	0.001252	0.001253	0.001132	0.001093	0.000918	0.000328	0.000232	5.9e-05			41.585	0.000207	0.000215	8.3e-05	9.4e-05	-9.9e-05	0.000129	7.2e-05	-0.00012	8.9e-05			41.608	0.000554	0.000452	0.000374	0.000268	0.000154	0.000204	0.000148	0.000149	0.000189
57.635	0.002945		57.635	0.002223	0.002718	0.002807	0.003302	0.004242	0.007675	0.007666	0.006542	0.005871			41.571	0.001175	0.00125	0.001252	0.001132	0.001092	0.000917	0.000328	0.000231	5.9e-05			41.61	0.000206	0.000215	8.2e-05	9.3e-05	-0.000101	0.000128	7.1e-05	-0.00012	8.8e-05			41.634	0.000553	0.000454	0.000376	0.00027	0.000154	0.000204	0.000148	0.00015	0.000189
57.679	0.002968		57.679	0.00222	0.002717	0.002806	0.003293	0.004226	0.007664	0.007678	0.006557	0.005892			41.597	0.001174	0.001249	0.001251	0.001131	0.001091	0.000916	0.000328	0.00023	5.9e-05			41.635	0.000204	0.000215	8.2e-05	9.1e-05	-0.000103	0.000126	7e-05	-0.000121	8.8e-05			41.659	0.000553	0.000455	0.000377	0.000272	0.000155	0.000204	0.000147	0.000151	0.00019
57.723	0.002991		57.723	0.002217	0.002717	0.002805	0.003285	0.004209	0.007652	0.007689	0.00657	0.005911			41.622	0.001174	0.001247	0.00125	0.001131	0.00109	0.000915	0.000329	0.000229	5.9e-05			41.661	0.000203	0.000215	8.1e-05	9e-05	-0.000105	0.000125	6.9e-05	-0.000121	8.7e-05			41.684	0.000552	0.000457	0.000379	0.000274	0.000156	0.000204	0.000146	0.000152	0.00019
57.767	0.003014		57.767	0.002214	0.002716	0.002805	0.003277	0.004193	0.007639	0.007699	0.006583	0.005931			41.647	0.001173	0.001246	0.001249	0.00113	0.001089	0.000914	0.000329	0.000228	5.9e-05			41.686	0.000202	0.000216	8.1e-05	8.9e-05	-0.000107	0.000124	6.8e-05	-0.000122	8.6e-05			41.709	0.000551	0.000458	0.000381	0.000276	0.000157	0.000204	0.000145	0.000153	0.000191
57.811	0.003037		57.811	0.002211	0.002716	0.002804	0.003269	0.004176	0.007624	0.007708	0.006596	0.005949			41.672	0.001172	0.001245	0.001248	0.00113	0.001088	0.000914	0.00033	0.000227	5.9e-05			41.711	0.000201	0.000216	8.1e-05	8.7e-05	-0.000109	0.000123	6.7e-05	-0.000122	8.5e-05			41.735	0.00055	0.000459	0.000382	0.000278	0.000157	0.000205	0.000145	0.000154	0.000192
57.854	0.00306		57.854	0.002207	0.002715	0.002803	0.003261	0.00416	0.007609	0.007716	0.006607	0.005967			41.697	0.001171	0.001243	0.001247	0.001129	0.001087	0.000913	0.00033	0.000226	5.9e-05			41.736	0.0002	0.000216	8e-05	8.6e-05	-0.000111	0.000122	6.6e-05	-0.000122	8.4e-05			41.76	0.00055	0.000461	0.000384	0.00028	0.000158	0.000205	0.000144	0.000155	0.000192
57.898	0.003083		57.898	0.002203	0.002714	0.002802	0.003254	0.004143	0.007593	0.007722	0.006617	0.005985			41.722	0.00117	0.001242	0.001246	0.001129	0.001086	0.000912	0.000331	0.000225	6e-05			41.762	0.000199	0.000216	8e-05	8.5e-05	-0.000113	0.000121	6.4e-05	-0.000123	8.3e-05			41.785	0.000549	0.000462	0.000385	0.000282	0.000159	0.000205	0.000143	0.000155	0.000193
57.942	0.003107		57.942	0.0022	0.002713	0.002802	0.003246	0.004126	0.007575	0.007728	0.006627	0.006001			41.748	0.00117	0.001241	0.001245	0.001129	0.001085	0.000911	0.000332	0.000224	6e-05			41.787	0.000198	0.000217	7.9e-05	8.4e-05	-0.000115	0.000119	6.3e-05	-0.000123	8.3e-05			41.81	0.000548	0.000463	0.000387	0.000283	0.000159	0.000205	0.000142	0.000156	0.000193
57.986	0.00313		57.986	0.002195	0.002712	0.002801	0.003238	0.004109	0.007557	0.007732	0.006636	0.006017			41.773	0.001169	0.00124	0.001244	0.001128	0.001084	0.00091	0.000333	0.000223	6.1e-05			41.812	0.000197	0.000217	7.9e-05	8.3e-05	-0.000117	0.000118	6.2e-05	-0.000124	8.2e-05			41.836	0.000548	0.000464	0.000389	0.000285	0.00016	0.000205	0.000141	0.000157	0.000194
58.03	0.003153		58.03	0.002191	0.002711	0.002799	0.00323	0.004092	0.007538	0.007735	0.006644	0.006033			41.798	0.001168	0.001238	0.001243	0.001128	0.001083	0.000909	0.000333	0.000222	6.1e-05			41.837	0.000195	0.000217	7.8e-05	8.2e-05	-0.000118	0.000117	6.1e-05	-0.000124	8.1e-05			41.861	0.000547	0.000466	0.00039	0.000287	0.000161	0.000205	0.00014	0.000158	0.000194
58.074	0.003177		58.074	0.002187	0.00271	0.002798	0.003222	0.004074	0.007518	0.007737	0.006651	0.006048			41.823	0.001167	0.001237	0.001242	0.001127	0.001081	0.000909	0.000334	0.000221	6.2e-05			41.862	0.000194	0.000217	7.8e-05	8e-05	-0.00012	0.000116	6e-05	-0.000125	8e-05			41.886	0.000546	0.000467	0.000392	0.000289	0.000161	0.000205	0.00014	0.000159	0.000195
58.118	0.0032		58.118	0.002182	0.002708	0.002797	0.003215	0.004057	0.007496	0.007737	0.006658	0.006062			41.848	0.001166	0.001236	0.001241	0.001127	0.00108	0.000908	0.000335	0.00022	6.2e-05			41.888	0.000193	0.000217	7.7e-05	7.9e-05	-0.000122	0.000115	5.9e-05	-0.000125	7.9e-05			41.911	0.000546	0.000468	0.000393	0.000291	0.000162	0.000205	0.000139	0.000159	0.000195
58.162	0.003224		58.162	0.002177	0.002707	0.002795	0.003207	0.004039	0.007474	0.007737	0.006664	0.006076			41.873	0.001166	0.001235	0.001241	0.001126	0.001079	0.000907	0.000336	0.000219	6.3e-05			41.913	0.000192	0.000218	7.7e-05	7.8e-05	-0.000124	0.000114	5.8e-05	-0.000126	7.8e-05			41.937	0.000545	0.000469	0.000395	0.000293	0.000163	0.000205	0.000138	0.00016	0.000195
58.206	0.003248		58.206	0.002172	0.002705	0.002794	0.0032	0.004022	0.007451	0.007735	0.006669	0.006089			41.899	0.001165	0.001233	0.00124	0.001126	0.001078	0.000906	0.000337	0.000218	6.3e-05			41.938	0.000191	0.000218	7.6e-05	7.7e-05	-0.000125	0.000113	5.7e-05	-0.000126	7.7e-05			41.962	0.000544	0.00047	0.000396	0.000294	0.000163	0.000205	0.000137	0.000161	0.000196
58.25	0.003271		58.25	0.002167	0.002703	0.002792	0.003192	0.004004	0.007427	0.007732	0.006673	0.006101			41.924	0.001164	0.001232	0.001239	0.001125	0.001077	0.000905	0.000338	0.000218	6.4e-05			41.963	0.00019	0.000218	7.6e-05	7.6e-05	-0.000127	0.000112	5.6e-05	-0.000126	7.6e-05			41.987	0.000544	0.000471	0.000398	0.000296	0.000164	0.000205	0.000136	0.000162	0.000196
58.294	0.003295		58.294	0.002162	0.002701	0.00279	0.003185	0.003986	0.007402	0.007728	0.006677	0.006113			41.949	0.001163	0.001231	0.001238	0.001125	0.001076	0.000905	0.000339	0.000217	6.5e-05			41.988	0.000189	0.000218	7.5e-05	7.5e-05	-0.000128	0.000111	5.5e-05	-0.000127	7.5e-05			42.012	0.000543	0.000472	0.000399	0.000298	0.000165	0.000205	0.000135	0.000162	0.000197
58.338	0.003319		58.338	0.002156	0.002699	0.002788	0.003177	0.003968	0.007377	0.007723	0.00668	0.006124			41.974	0.001162	0.00123	0.001237	0.001124	0.001075	0.000904	0.00034	0.000216	6.6e-05			42.014	0.000188	0.000218	7.5e-05	7.4e-05	-0.00013	0.000109	5.4e-05	-0.000127	7.4e-05			42.038	0.000542	0.000472	0.000401	0.0003	0.000165	0.000205	0.000134	0.000163	0.000197
58.381	0.003342		58.381	0.00215	0.002697	0.002786	0.00317	0.00395	0.00735	0.007717	0.006682	0.006134			41.999	0.001162	0.001228	0.001236	0.001124	0.001074	0.000903	0.000342	0.000215	6.7e-05			42.039	0.000187	0.000218	7.4e-05	7.3e-05	-0.000132	0.000108	5.3e-05	-0.000128	7.3e-05			42.063	0.000542	0.000473	0.000402	0.000302	0.000166	0.000205	0.000133	0.000164	0.000198
58.425	0.003366		58.425	0.002145	0.002695	0.002784	0.003163	0.003932	0.007322	0.00771	0.006683	0.006144			42.024	0.001161	0.001227	0.001235	0.001123	0.001072	0.000902	0.000343	0.000214	6.8e-05			42.064	0.000186	0.000218	7.3e-05	7.3e-05	-0.000133	0.000107	5.2e-05	-0.000128	7.2e-05			42.088	0.000541	0.000474	0.000404	0.000303	0.000167	0.000205	0.000132	0.000164	0.000198
58.469	0.00339		58.469	0.002139	0.002693	0.002781	0.003156	0.003914	0.007294	0.007702	0.006684	0.006153			42.05	0.00116	0.001226	0.001235	0.001123	0.001071	0.000902	0.000344	0.000213	6.9e-05			42.089	0.000185	0.000219	7.3e-05	7.2e-05	-0.000135	0.000106	5.1e-05	-0.000128	7.1e-05			42.113	0.000541	0.000474	0.000405	0.000305	0.000167	0.000205	0.000131	0.000165	0.000198
58.513	0.003414		58.513	0.002133	0.00269	0.002779	0.003149	0.003896	0.007265	0.007693	0.006684	0.006161			42.075	0.001159	0.001225	0.001234	0.001122	0.00107	0.000901	0.000346	0.000212	7e-05			42.115	0.000184	0.000219	7.2e-05	7.1e-05	-0.000136	0.000105	5e-05	-0.000129	7e-05			42.138	0.00054	0.000475	0.000406	0.000307	0.000168	0.000205	0.000131	0.000166	0.000199
58.557	0.003438		58.557	0.002126	0.002688	0.002776	0.003142	0.003878	0.007235	0.007683	0.006684	0.006169			42.1	0.001158	0.001224	0.001233	0.001122	0.001069	0.0009	0.000347	0.000211	7.1e-05			42.14	0.000183	0.000219	7.2e-05	7e-05	-0.000137	0.000104	4.9e-05	-0.000129	6.9e-05			42.164	0.00054	0.000476	0.000408	0.000309	0.000168	0.000205	0.00013	0.000166	0.000199
58.601	0.003462		58.601	0.00212	0.002685	0.002773	0.003135	0.00386	0.007204	0.007671	0.006683	0.006176			42.125	0.001157	0.001223	0.001232	0.001121	0.001068	0.000899	0.000349	0.00021	7.2e-05			42.165	0.000182	0.000219	7.1e-05	6.9e-05	-0.000139	0.000103	4.8e-05	-0.000129	6.8e-05			42.189	0.00054	0.000476	0.000409	0.00031	0.000169	0.000205	0.000129	0.000167	0.000199
58.645	0.003486		58.645	0.002114	0.002682	0.00277	0.003128	0.003841	0.007173	0.007659	0.006681	0.006183			42.15	0.001157	0.001222	0.001231	0.001121	0.001067	0.000899	0.00035	0.000209	7.3e-05			42.19	0.000181	0.000219	7e-05	6.9e-05	-0.00014	0.000103	4.7e-05	-0.00013	6.7e-05			42.214	0.000539	0.000477	0.00041	0.000312	0.00017	0.000205	0.000128	0.000167	0.0002
58.689	0.00351		58.689	0.002107	0.00268	0.002767	0.003122	0.003823	0.007141	0.007646	0.006679	0.006189			42.175	0.001156	0.00122	0.001231	0.00112	0.001066	0.000898	0.000352	0.000209	7.5e-05			42.215	0.00018	0.000219	7e-05	6.8e-05	-0.000141	0.000102	4.6e-05	-0.00013	6.6e-05			42.239	0.000539	0.000477	0.000411	0.000314	0.00017	0.000205	0.000127	0.000168	0.0002
58.733	0.003534		58.733	0.0021	0.002677	0.002763	0.003115	0.003805	0.007108	0.007632	0.006676	0.006194			42.201	0.001155	0.001219	0.00123	0.001119	0.001064	0.000897	0.000353	0.000208	7.6e-05			42.241	0.000179	0.000219	6.9e-05	6.7e-05	-0.000143	0.000101	4.5e-05	-0.00013	6.5e-05			42.265	0.000538	0.000478	0.000413	0.000316	0.000171	0.000206	0.000126	0.000168	0.0002
58.777	0.003559		58.777	0.002094	0.002674	0.00276	0.003109	0.003786	0.007074	0.007617	0.006672	0.006199			42.226	0.001154	0.001218	0.001229	0.001119	0.001063	0.000897	0.000355	0.000207	7.7e-05			42.266	0.000178	0.000219	6.8e-05	6.7e-05	-0.000144	0.0001	4.4e-05	-0.000131	6.4e-05			42.29	0.000538	0.000478	0.000414	0.000317	0.000171	0.000206	0.000125	0.000169	0.0002
58.821	0.003583		58.821	0.002087	0.002671	0.002756	0.003103	0.003768	0.00704	0.007601	0.006668	0.006203			42.251	0.001153	0.001217	0.001228	0.001118	0.001062	0.000896	0.000357	0.000206	7.9e-05			42.291	0.000177	0.000219	6.8e-05	6.6e-05	-0.000145	9.9e-05	4.3e-05	-0.000131	6.2e-05			42.315	0.000538	0.000478	0.000415	0.000319	0.000172	0.000206	0.000124	0.000169	0.000201
58.864	0.003607		58.864	0.00208	0.002668	0.002752	0.003097	0.00375	0.007005	0.007584	0.006663	0.006206			42.276	0.001152	0.001216	0.001228	0.001117	0.001061	0.000895	0.000358	0.000205	8e-05			42.316	0.000176	0.000219	6.7e-05	6.6e-05	-0.000146	9.8e-05	4.2e-05	-0.000131	6.1e-05			42.34	0.000538	0.000478	0.000416	0.000321	0.000173	0.000206	0.000123	0.00017	0.000201
58.908	0.003631		58.908	0.002073	0.002666	0.002747	0.003091	0.003731	0.006969	0.007566	0.006657	0.006209			42.301	0.001151	0.001215	0.001227	0.001117	0.00106	0.000895	0.00036	0.000205	8.2e-05			42.341	0.000176	0.00022	6.6e-05	6.5e-05	-0.000147	9.7e-05	4.1e-05	-0.000132	6e-05			42.366	0.000537	0.000479	0.000417	0.000322	0.000173	0.000206	0.000122	0.00017	0.000201
58.952	0.003655		58.952	0.002066	0.002663	0.002743	0.003085	0.003713	0.006933	0.007547	0.006651	0.006211			42.327	0.001151	0.001214	0.001226	0.001116	0.001059	0.000894	0.000362	0.000204	8.3e-05			42.367	0.000175	0.00022	6.5e-05	6.5e-05	-0.000148	9.6e-05	4e-05	-0.000132	5.9e-05			42.391	0.000537	0.000479	0.000418	0.000324	0.000174	0.000206	0.000122	0.00017	0.000201
58.996	0.00368		58.996	0.002059	0.00266	0.002738	0.003079	0.003695	0.006896	0.007528	0.006645	0.006213			42.352	0.00115	0.001213	0.001226	0.001115	0.001058	0.000894	0.000364	0.000203	8.5e-05			42.392	0.000174	0.00022	6.5e-05	6.4e-05	-0.000149	9.6e-05	3.9e-05	-0.000132	5.8e-05			42.416	0.000537	0.000479	0.000419	0.000326	0.000174	0.000207	0.000121	0.000171	0.000202
59.04	0.003704		59.04	0.002053	0.002657	0.002734	0.003073	0.003677	0.006858	0.007508	0.006637	0.006213			42.377	0.001149	0.001212	0.001225	0.001115	0.001056	0.000893	0.000366	0.000203	8.7e-05			42.417	0.000173	0.00022	6.4e-05	6.4e-05	-0.00015	9.5e-05	3.8e-05	-0.000133	5.7e-05			42.441	0.000537	0.000479	0.00042	0.000328	0.000175	0.000207	0.00012	0.000171	0.000202
59.084	0.003728		59.084	0.002046	0.002654	0.002729	0.003067	0.003659	0.00682	0.007487	0.00663	0.006214			42.402	0.001148	0.001211	0.001224	0.001114	0.001055	0.000893	0.000368	0.000202	8.9e-05			42.442	0.000172	0.00022	6.3e-05	6.3e-05	-0.000151	9.4e-05	3.7e-05	-0.000133	5.6e-05			42.467	0.000537	0.000479	0.000421	0.000329	0.000176	0.000207	0.000119	0.000171	0.000202
59.128	0.003752		59.128	0.002039	0.002651	0.002723	0.003062	0.003641	0.006781	0.007465	0.006621	0.006213			42.427	0.001147	0.00121	0.001224	0.001113	0.001054	0.000892	0.00037	0.000201	9e-05			42.468	0.000171	0.00022	6.2e-05	6.3e-05	-0.000152	9.4e-05	3.6e-05	-0.000133	5.5e-05			42.492	0.000537	0.000479	0.000421	0.000331	0.000176	0.000207	0.000118	0.000172	0.000202
59.172	0.003776		59.172	0.002032	0.002648	0.002718	0.003056	0.003623	0.006741	0.007443	0.006612	0.006212			42.452	0.001146	0.001209	0.001223	0.001113	0.001053	0.000891	0.000372	0.000201	9.2e-05			42.493	0.000171	0.00022	6.2e-05	6.3e-05	-0.000153	9.3e-05	3.5e-05	-0.000133	5.4e-05			42.517	0.000537	0.000479	0.000422	0.000333	0.000177	0.000207	0.000117	0.000172	0.000202
59.216	0.003801		59.216	0.002025	0.002645	0.002712	0.003051	0.003605	0.006701	0.00742	0.006603	0.00621			42.478	0.001145	0.001208	0.001223	0.001112	0.001052	0.000891	0.000375	0.0002	9.4e-05			42.518	0.00017	0.00022	6.1e-05	6.3e-05	-0.000153	9.2e-05	3.4e-05	-0.000134	5.2e-05			42.542	0.000537	0.000479	0.000423	0.000334	0.000177	0.000208	0.000116	0.000172	0.000202
59.26	0.003825		59.26	0.002018	0.002643	0.002707	0.003045	0.003588	0.006661	0.007396	0.006593	0.006208			42.503	0.001144	0.001207	0.001222	0.001111	0.001051	0.000891	0.000377	0.000199	9.6e-05			42.543	0.000169	0.00022	6e-05	6.2e-05	-0.000154	9.1e-05	3.3e-05	-0.000134	5.1e-05			42.568	0.000537	0.000479	0.000423	0.000336	0.000178	0.000208	0.000116	0.000172	0.000203
59.304	0.003849		59.304	0.002012	0.00264	0.002701	0.00304	0.00357	0.00662	0.007371	0.006583	0.006205			42.528	0.001143	0.001207	0.001222	0.00111	0.00105	0.00089	0.000379	0.000199	9.8e-05			42.568	0.000168	0.00022	5.9e-05	6.2e-05	-0.000155	9.1e-05	3.2e-05	-0.000134	5e-05			42.593	0.000537	0.000479	0.000424	0.000338	0.000179	0.000208	0.000115	0.000172	0.000203
59.348	0.003873		59.348	0.002005	0.002637	0.002695	0.003035	0.003553	0.006578	0.007346	0.006572	0.006202			42.553	0.001142	0.001206	0.001221	0.00111	0.001048	0.00089	0.000382	0.000198	0.000101			42.594	0.000167	0.00022	5.9e-05	6.2e-05	-0.000156	9e-05	3.1e-05	-0.000135	4.9e-05			42.618	0.000537	0.000479	0.000424	0.000339	0.000179	0.000209	0.000114	0.000173	0.000203
59.391	0.003897		59.391	0.001998	0.002635	0.002689	0.00303	0.003536	0.006536	0.00732	0.006561	0.006197			42.578	0.001142	0.001205	0.001221	0.001109	0.001047	0.000889	0.000384	0.000198	0.000103			42.619	0.000167	0.00022	5.8e-05	6.2e-05	-0.000156	9e-05	3e-05	-0.000135	4.8e-05			42.643	0.000537	0.000479	0.000425	0.000341	0.00018	0.000209	0.000113	0.000173	0.000203
59.435	0.003921		59.435	0.001992	0.002632	0.002682	0.003024	0.003519	0.006494	0.007294	0.006549	0.006193			42.603	0.001141	0.001204	0.00122	0.001108	0.001046	0.000889	0.000386	0.000197	0.000105			42.644	0.000166	0.00022	5.7e-05	6.2e-05	-0.000157	8.9e-05	2.9e-05	-0.000135	4.7e-05			42.669	0.000537	0.000479	0.000425	0.000342	0.00018	0.000209	0.000112	0.000173	0.000203
59.479	0.003945		59.479	0.001985	0.002629	0.002676	0.003019	0.003502	0.006451	0.007267	0.006536	0.006187			42.629	0.00114	0.001203	0.00122	0.001107	0.001045	0.000889	0.000389	0.000197	0.000107			42.669	0.000165	0.00022	5.6e-05	6.2e-05	-0.000157	8.9e-05	2.8e-05	-0.000135	4.6e-05			42.694	0.000538	0.000479	0.000426	0.000344	0.000181	0.00021	0.000112	0.000173	0.000203
59.523	0.003969		59.523	0.001979	0.002627	0.002669	0.003014	0.003485	0.006408	0.00724	0.006523	0.006181			42.654	0.001139	0.001202	0.001219	0.001106	0.001044	0.000888	0.000391	0.000196	0.00011			42.695	0.000164	0.00022	5.5e-05	6.2e-05	-0.000158	8.8e-05	2.7e-05	-0.000136	4.5e-05			42.719	0.000538	0.000478	0.000426	0.000346	0.000182	0.00021	0.000111	0.000173	0.000203
59.567	0.003992		59.567	0.001972	0.002625	0.002662	0.00301	0.003469	0.006364	0.007212	0.00651	0.006175			42.679	0.001138	0.001201	0.001219	0.001105	0.001043	0.000888	0.000394	0.000196	0.000112			42.72	0.000164	0.00022	5.5e-05	6.2e-05	-0.000158	8.8e-05	2.6e-05	-0.000136	4.3e-05			42.744	0.000538	0.000478	0.000426	0.000347	0.000182	0.000211	0.00011	0.000173	0.000203
59.611	0.004016		59.611	0.001966	0.002622	0.002656	0.003005	0.003452	0.00632	0.007183	0.006497	0.006168			42.704	0.001137	0.001201	0.001218	0.001104	0.001042	0.000888	0.000397	0.000195	0.000115			42.745	0.000163	0.00022	5.4e-05	6.2e-05	-0.000159	8.7e-05	2.5e-05	-0.000136	4.2e-05			42.77	0.000538	0.000478	0.000427	0.000349	0.000183	0.000211	0.000109	0.000173	0.000204
59.655	0.00404		59.655	0.00196	0.00262	0.002649	0.003	0.003436	0.006276	0.007154	0.006482	0.00616			42.729	0.001136	0.0012	0.001218	0.001104	0.001041	0.000887	0.000399	0.000195	0.000117			42.77	0.000162	0.00022	5.3e-05	6.2e-05	-0.000159	8.7e-05	2.4e-05	-0.000136	4.1e-05			42.795	0.000539	0.000478	0.000427	0.00035	0.000184	0.000212	0.000109	0.000173	0.000204
59.699	0.004063		59.699	0.001954	0.002617	0.002642	0.002995	0.003421	0.006231	0.007125	0.006468	0.006152			42.754	0.001135	0.001199	0.001217	0.001103	0.001039	0.000887	0.000402	0.000195	0.00012			42.795	0.000162	0.00022	5.2e-05	6.2e-05	-0.000159	8.6e-05	2.3e-05	-0.000137	4e-05			42.82	0.000539	0.000477	0.000427	0.000352	0.000184	0.000212	0.000108	0.000173	0.000204
59.743	0.004087		59.743	0.001948	0.002615	0.002635	0.00299	0.003405	0.006186	0.007095	0.006453	0.006143			42.78	0.001134	0.001198	0.001217	0.001102	0.001038	0.000887	0.000405	0.000194	0.000122			42.821	0.000161	0.00022	5.2e-05	6.2e-05	-0.00016	8.6e-05	2.2e-05	-0.000137	3.9e-05			42.845	0.000539	0.000477	0.000427	0.000354	0.000185	0.000213	0.000107	0.000173	0.000204
59.787	0.00411		59.787	0.001942	0.002613	0.002628	0.002986	0.00339	0.00614	0.007064	0.006438	0.006134			42.805	0.001133	0.001197	0.001216	0.001101	0.001037	0.000887	0.000408	0.000194	0.000125			42.846	0.00016	0.00022	5.1e-05	6.3e-05	-0.00016	8.5e-05	2.2e-05	-0.000137	3.8e-05			42.871	0.00054	0.000477	0.000427	0.000355	0.000186	0.000213	0.000106	0.000172	0.000204
59.831	0.004134		59.831	0.001936	0.002611	0.002621	0.002981	0.003375	0.006095	0.007033	0.006422	0.006124			42.83	0.001132	0.001197	0.001216	0.0011	0.001036	0.000887	0.00041	0.000194	0.000128			42.871	0.00016	0.000219	5e-05	6.3e-05	-0.00016	8.5e-05	2.1e-05	-0.000137	3.7e-05			42.896	0.00054	0.000476	0.000427	0.000357	0.000186	0.000214	0.000106	0.000172	0.000204
59.875	0.004157		59.875	0.001931	0.002608	0.002615	0.002977	0.00336	0.006049	0.007002	0.006406	0.006113			42.855	0.001131	0.001196	0.001216	0.001099	0.001035	0.000886	0.000413	0.000194	0.000131			42.896	0.000159	0.000219	4.9e-05	6.3e-05	-0.00016	8.5e-05	2e-05	-0.000138	3.6e-05			42.921	0.000541	0.000476	0.000427	0.000358	0.000187	0.000214	0.000105	0.000172	0.000204
59.918	0.00418		59.918	0.001925	0.002606	0.002608	0.002972	0.003345	0.006003	0.006971	0.006389	0.006103			42.88	0.00113	0.001195	0.001215	0.001098	0.001034	0.000886	0.000416	0.000193	0.000133			42.921	0.000158	0.000219	4.9e-05	6.3e-05	-0.000161	8.4e-05	1.9e-05	-0.000138	3.5e-05			42.946	0.000541	0.000475	0.000427	0.00036	0.000188	0.000215	0.000104	0.000172	0.000204
59.962	0.004203		59.962	0.00192	0.002604	0.002601	0.002968	0.003331	0.005956	0.006939	0.006373	0.006092			42.905	0.001129	0.001194	0.001215	0.001097	0.001033	0.000886	0.000419	0.000193	0.000136			42.947	0.000158	0.000219	4.8e-05	6.4e-05	-0.000161	8.4e-05	1.8e-05	-0.000138	3.4e-05			42.972	0.000542	0.000475	0.000426	0.000361	0.000188	0.000216	0.000104	0.000172	0.000204
60.006	0.004226		60.006	0.001915	0.002601	0.002594	0.002964	0.003316	0.00591	0.006906	0.006356	0.00608			42.931	0.001128	0.001194	0.001215	0.001096	0.001032	0.000886	0.000422	0.000193	0.000139			42.972	0.000157	0.000219	4.7e-05	6.4e-05	-0.000161	8.4e-05	1.7e-05	-0.000138	3.3e-05			42.997	0.000542	0.000475	0.000426	0.000363	0.000189	0.000216	0.000103	0.000171	0.000205
60.05	0.004249		60.05	0.001909	0.002599	0.002588	0.002959	0.003303	0.005863	0.006874	0.006338	0.006068			42.956	0.001127	0.001193	0.001214	0.001095	0.001031	0.000886	0.000425	0.000193	0.000142			42.997	0.000156	0.000219	4.7e-05	6.5e-05	-0.000161	8.4e-05	1.6e-05	-0.000138	3.2e-05			43.022	0.000543	0.000474	0.000426	0.000364	0.00019	0.000217	0.000102	0.000171	0.000205
60.094	0.004272		60.094	0.001904	0.002596	0.002581	0.002955	0.003289	0.005816	0.006841	0.006321	0.006056			42.981	0.001126	0.001192	0.001214	0.001094	0.00103	0.000886	0.000429	0.000193	0.000145			43.022	0.000156	0.000219	4.6e-05	6.5e-05	-0.000161	8.3e-05	1.6e-05	-0.000139	3.1e-05			43.047	0.000543	0.000474	0.000426	0.000366	0.00019	0.000217	0.000102	0.000171	0.000205
60.138	0.004295		60.138	0.0019	0.002594	0.002575	0.002951	0.003276	0.005768	0.006807	0.006303	0.006043			43.006	0.001125	0.001192	0.001214	0.001093	0.001029	0.000886	0.000432	0.000193	0.000149			43.048	0.000155	0.000219	4.5e-05	6.5e-05	-0.000161	8.3e-05	1.5e-05	-0.000139	3e-05			43.072	0.000544	0.000473	0.000425	0.000367	0.000191	0.000218	0.000101	0.000171	0.000205
60.182	0.004318		60.182	0.001895	0.002591	0.002569	0.002947	0.003263	0.005721	0.006774	0.006284	0.00603			43.031	0.001123	0.001191	0.001214	0.001092	0.001028	0.000887	0.000435	0.000193	0.000152			43.073	0.000155	0.000219	4.5e-05	6.6e-05	-0.000161	8.3e-05	1.4e-05	-0.000139	2.9e-05			43.098	0.000544	0.000473	0.000425	0.000369	0.000192	0.000219	0.000101	0.00017	0.000205
60.226	0.00434		60.226	0.00189	0.002588	0.002563	0.002943	0.00325	0.005673	0.00674	0.006266	0.006017			43.056	0.001122	0.00119	0.001213	0.001091	0.001027	0.000887	0.000438	0.000193	0.000155			43.098	0.000154	0.000219	4.4e-05	6.6e-05	-0.000161	8.3e-05	1.3e-05	-0.000139	2.8e-05			43.123	0.000545	0.000473	0.000425	0.00037	0.000192	0.00022	0.0001	0.00017	0.000205
60.27	0.004363		60.27	0.001886	0.002585	0.002557	0.002939	0.003237	0.005626	0.006706	0.006247	0.006003			43.082	0.001121	0.00119	0.001213	0.00109	0.001026	0.000887	0.000441	0.000193	0.000158			43.123	0.000153	0.000219	4.3e-05	6.7e-05	-0.000161	8.3e-05	1.2e-05	-0.000139	2.7e-05			43.148	0.000546	0.000472	0.000424	0.000372	0.000193	0.00022	9.9e-05	0.00017	0.000206
60.314	0.004385		60.314	0.001882	0.002582	0.002551	0.002935	0.003225	0.005578	0.006671	0.006228	0.005989			43.107	0.00112	0.001189	0.001213	0.001089	0.001025	0.000887	0.000445	0.000193	0.000162			43.148	0.000153	0.000218	4.3e-05	6.8e-05	-0.00016	8.2e-05	1.2e-05	-0.00014	2.6e-05			43.173	0.000546	0.000472	0.000424	0.000373	0.000194	0.000221	9.9e-05	0.000169	0.000206
60.358	0.004408		60.358	0.001878	0.002579	0.002546	0.002931	0.003213	0.00553	0.006636	0.006209	0.005975			43.132	0.001119	0.001189	0.001213	0.001088	0.001024	0.000887	0.000448	0.000193	0.000165			43.174	0.000152	0.000218	4.2e-05	6.8e-05	-0.00016	8.2e-05	1.1e-05	-0.00014	2.5e-05			43.199	0.000547	0.000471	0.000423	0.000374	0.000194	0.000222	9.8e-05	0.000169	0.000206
60.402	0.00443		60.402	0.001874	0.002575	0.002541	0.002926	0.003201	0.005482	0.006601	0.00619	0.005961			43.157	0.001118	0.001188	0.001212	0.001087	0.001023	0.000888	0.000451	0.000193	0.000169			43.199	0.000152	0.000218	4.2e-05	6.9e-05	-0.00016	8.2e-05	1e-05	-0.00014	2.4e-05			43.224	0.000548	0.000471	0.000423	0.000376	0.000195	0.000222	9.8e-05	0.000169	0.000206
60.445	0.004452		60.445	0.00187	0.002571	0.002535	0.002922	0.00319	0.005434	0.006566	0.00617	0.005946			43.182	0.001117	0.001187	0.001212	0.001086	0.001022	0.000888	0.000455	0.000193	0.000172			43.224	0.000151	0.000218	4.1e-05	6.9e-05	-0.00016	8.2e-05	1e-05	-0.00014	2.3e-05			43.249	0.000549	0.00047	0.000422	0.000377	0.000196	0.000223	9.7e-05	0.000168	0.000207
60.489	0.004474		60.489	0.001866	0.002568	0.00253	0.002918	0.003178	0.005386	0.006531	0.00615	0.005931			43.207	0.001116	0.001187	0.001212	0.001085	0.001021	0.000888	0.000458	0.000193	0.000176			43.249	0.00015	0.000218	4.1e-05	7e-05	-0.000159	8.2e-05	9e-06	-0.00014	2.2e-05			43.274	0.000549	0.00047	0.000422	0.000379	0.000196	0.000224	9.7e-05	0.000168	0.000207
60.533	0.004496		60.533	0.001863	0.002564	0.002525	0.002914	0.003168	0.005338	0.006495	0.00613	0.005916			43.233	0.001115	0.001186	0.001212	0.001084	0.00102	0.000889	0.000462	0.000193	0.000179			43.274	0.00015	0.000218	4e-05	7.1e-05	-0.000159	8.2e-05	8e-06	-0.00014	2.1e-05			43.3	0.00055	0.000469	0.000421	0.00038	0.000197	0.000225	9.6e-05	0.000167	0.000207
60.577	0.004518		60.577	0.001859	0.002559	0.002521	0.00291	0.003157	0.00529	0.006459	0.00611	0.005901			43.258	0.001113	0.001186	0.001212	0.001082	0.001019	0.000889	0.000465	0.000193	0.000183			43.3	0.000149	0.000218	4e-05	7.2e-05	-0.000159	8.2e-05	7e-06	-0.000141	2e-05			43.325	0.000551	0.000469	0.000421	0.000382	0.000198	0.000226	9.5e-05	0.000167	0.000208
60.621	0.00454		60.621	0.001856	0.002555	0.002516	0.002906	0.003147	0.005242	0.006423	0.00609	0.005885			43.283	0.001112	0.001185	0.001212	0.001081	0.001018	0.000889	0.000469	0.000194	0.000187			43.325	0.000149	0.000218	3.9e-05	7.2e-05	-0.000158	8.2e-05	7e-06	-0.000141	1.9e-05			43.35	0.000552	0.000468	0.00042	0.000383	0.000198	0.000226	9.5e-05	0.000167	0.000208
60.665	0.004562		60.665	0.001853	0.00255	0.002512	0.002902	0.003136	0.005194	0.006386	0.006069	0.00587			43.308	0.001111	0.001184	0.001211	0.00108	0.001017	0.00089	0.000472	0.000194	0.00019			43.35	0.000148	0.000217	3.9e-05	7.3e-05	-0.000158	8.2e-05	6e-06	-0.000141	1.8e-05			43.375	0.000552	0.000468	0.00042	0.000384	0.000199	0.000227	9.4e-05	0.000166	0.000209
60.709	0.004583		60.709	0.00185	0.002545	0.002508	0.002898	0.003127	0.005146	0.00635	0.006048	0.005854			43.333	0.00111	0.001184	0.001211	0.001079	0.001016	0.00089	0.000476	0.000194	0.000194			43.375	0.000148	0.000217	3.9e-05	7.4e-05	-0.000158	8.2e-05	5e-06	-0.000141	1.7e-05			43.401	0.000553	0.000467	0.000419	0.000386	0.0002	0.000228	9.4e-05	0.000166	0.000209
60.753	0.004605		60.753	0.001847	0.00254	0.002504	0.002894	0.003117	0.005098	0.006313	0.006027	0.005838			43.359	0.001109	0.001183	0.001211	0.001078	0.001015	0.000891	0.00048	0.000194	0.000198			43.401	0.000147	0.000217	3.8e-05	7.5e-05	-0.000157	8.2e-05	5e-06	-0.000141	1.6e-05			43.426	0.000554	0.000467	0.000418	0.000387	0.000201	0.000229	9.3e-05	0.000165	0.00021
60.797	0.004626		60.797	0.001844	0.002535	0.0025	0.00289	0.003108	0.005051	0.006276	0.006006	0.005822			43.384	0.001107	0.001183	0.001211	0.001077	0.001014	0.000891	0.000483	0.000195	0.000202			43.426	0.000147	0.000217	3.8e-05	7.5e-05	-0.000157	8.3e-05	4e-06	-0.000141	1.5e-05			43.451	0.000555	0.000466	0.000418	0.000388	0.000201	0.00023	9.3e-05	0.000165	0.00021
60.841	0.004648		60.841	0.001841	0.002529	0.002496	0.002886	0.003099	0.005003	0.006239	0.005985	0.005806			43.409	0.001106	0.001182	0.001211	0.001076	0.001013	0.000892	0.000487	0.000195	0.000206			43.451	0.000146	0.000217	3.8e-05	7.6e-05	-0.000156	8.3e-05	4e-06	-0.000141	1.5e-05			43.476	0.000556	0.000466	0.000417	0.00039	0.000202	0.000231	9.2e-05	0.000165	0.000211
60.885	0.004669		60.885	0.001839	0.002524	0.002493	0.002882	0.00309	0.004955	0.006202	0.005964	0.00579			43.434	0.001105	0.001182	0.001211	0.001075	0.001012	0.000892	0.000491	0.000195	0.00021			43.476	0.000146	0.000217	3.7e-05	7.7e-05	-0.000156	8.3e-05	3e-06	-0.000141	1.4e-05			43.502	0.000556	0.000465	0.000416	0.000391	0.000203	0.000232	9.2e-05	0.000164	0.000211
60.928	0.00469		60.928	0.001836	0.002518	0.002489	0.002877	0.003082	0.004908	0.006165	0.005942	0.005774			43.459	0.001104	0.001181	0.001211	0.001074	0.001011	0.000893	0.000494	0.000196	0.000214			43.501	0.000145	0.000216	3.7e-05	7.8e-05	-0.000155	8.3e-05	2e-06	-0.000141	1.3e-05			43.527	0.000557	0.000465	0.000416	0.000392	0.000204	0.000233	9.1e-05	0.000164	0.000212
60.972	0.004711		60.972	0.001834	0.002511	0.002486	0.002873	0.003074	0.004861	0.006127	0.00592	0.005757			43.484	0.001102	0.001181	0.00121	0.001073	0.00101	0.000894	0.000498	0.000196	0.000218			43.527	0.000145	0.000216	3.7e-05	7.9e-05	-0.000155	8.3e-05	2e-06	-0.000141	1.2e-05			43.552	0.000558	0.000464	0.000415	0.000394	0.000204	0.000234	9.1e-05	0.000164	0.000213
61.016	0.004732		61.016	0.001832	0.002505	0.002483	0.002869	0.003066	0.004814	0.00609	0.005898	0.005741			43.51	0.001101	0.00118	0.00121	0.001072	0.001009	0.000894	0.000502	0.000196	0.000222			43.552	0.000144	0.000216	3.7e-05	8e-05	-0.000154	8.4e-05	1e-06	-0.000141	1.1e-05			43.577	0.000559	0.000464	0.000414	0.000395	0.000205	0.000235	9e-05	0.000163	0.000213
61.06	0.004753		61.06	0.00183	0.002498	0.00248	0.002865	0.003058	0.004767	0.006052	0.005876	0.005724			43.535	0.0011	0.00118	0.00121	0.001071	0.001008	0.000895	0.000505	0.000197	0.000226			43.577	0.000144	0.000216	3.6e-05	8.1e-05	-0.000153	8.4e-05	1e-06	-0.000141	1.1e-05			43.603	0.00056	0.000463	0.000414	0.000396	0.000206	0.000236	9e-05	0.000163	0.000214
61.104	0.004774		61.104	0.001828	0.002492	0.002477	0.00286	0.003051	0.00472	0.006015	0.005854	0.005708			43.56	0.001099	0.001179	0.00121	0.00107	0.001007	0.000896	0.000509	0.000197	0.00023			43.602	0.000143	0.000216	3.6e-05	8.2e-05	-0.000153	8.4e-05	0	-0.000141	1e-05			43.628	0.000561	0.000463	0.000413	0.000397	0.000207	0.000237	8.9e-05	0.000163	0.000215
61.148	0.004795		61.148	0.001826	0.002485	0.002474	0.002856	0.003044	0.004673	0.005977	0.005832	0.005691			43.585	0.001097	0.001179	0.00121	0.001069	0.001007	0.000897	0.000513	0.000198	0.000235			43.628	0.000143	0.000215	3.6e-05	8.3e-05	-0.000152	8.4e-05	-1e-06	-0.000141	9e-06			43.653	0.000562	0.000462	0.000412	0.000399	0.000207	0.000238	8.8e-05	0.000162	0.000215
61.192	0.004815		61.192	0.001824	0.002477	0.002472	0.002851	0.003037	0.004627	0.005939	0.005809	0.005675			43.61	0.001096	0.001178	0.00121	0.001068	0.001006	0.000897	0.000517	0.000198	0.000239			43.653	0.000142	0.000215	3.6e-05	8.4e-05	-0.000151	8.5e-05	-1e-06	-0.000141	8e-06			43.678	0.000563	0.000462	0.000412	0.0004	0.000208	0.000239	8.8e-05	0.000162	0.000216
61.236	0.004836		61.236	0.001822	0.00247	0.002469	0.002847	0.003031	0.004581	0.005901	0.005787	0.005658			43.635	0.001095	0.001177	0.00121	0.001066	0.001005	0.000898	0.000521	0.000199	0.000243			43.678	0.000142	0.000215	3.6e-05	8.5e-05	-0.000151	8.5e-05	-2e-06	-0.000141	8e-06			43.704	0.000564	0.000461	0.000411	0.000401	0.000209	0.00024	8.7e-05	0.000162	0.000217
61.28	0.004856		61.28	0.00182	0.002462	0.002467	0.002842	0.003024	0.004535	0.005863	0.005764	0.005641			43.661	0.001093	0.001177	0.00121	0.001065	0.001004	0.000899	0.000525	0.0002	0.000248			43.703	0.000141	0.000215	3.6e-05	8.6e-05	-0.00015	8.6e-05	-2e-06	-0.000141	7e-06			43.729	0.000565	0.000461	0.000411	0.000402	0.00021	0.000241	8.7e-05	0.000162	0.000218
61.324	0.004877		61.324	0.001819	0.002455	0.002465	0.002838	0.003018	0.00449	0.005825	0.005741	0.005624			43.686	0.001092	0.001176	0.00121	0.001064	0.001003	0.0009	0.000528	0.0002	0.000252			43.728	0.000141	0.000215	3.6e-05	8.7e-05	-0.000149	8.6e-05	-3e-06	-0.000141	6e-06			43.754	0.000566	0.000461	0.00041	0.000404	0.00021	0.000242	8.6e-05	0.000162	0.000219
61.368	0.004897		61.368	0.001817	0.002447	0.002462	0.002833	0.003012	0.004444	0.005788	0.005718	0.005608			43.711	0.001091	0.001176	0.001209	0.001063	0.001002	0.000901	0.000532	0.000201	0.000256			43.754	0.000141	0.000214	3.6e-05	8.8e-05	-0.000148	8.6e-05	-3e-06	-0.000141	6e-06			43.779	0.000567	0.00046	0.000409	0.000405	0.000211	0.000243	8.5e-05	0.000161	0.00022
61.412	0.004917		61.412	0.001816	0.002439	0.00246	0.002828	0.003007	0.004399	0.00575	0.005695	0.005591			43.736	0.001089	0.001175	0.001209	0.001062	0.001001	0.000902	0.000536	0.000201	0.000261			43.779	0.00014	0.000214	3.6e-05	8.9e-05	-0.000148	8.7e-05	-4e-06	-0.000141	5e-06			43.805	0.000568	0.00046	0.000409	0.000406	0.000212	0.000244	8.5e-05	0.000161	0.000221
61.455	0.004937		61.455	0.001815	0.002431	0.002459	0.002824	0.003001	0.004355	0.005712	0.005672	0.005574			43.761	0.001088	0.001175	0.001209	0.001061	0.001	0.000903	0.00054	0.000202	0.000265			43.804	0.00014	0.000214	3.6e-05	9e-05	-0.000147	8.7e-05	-4e-06	-0.000141	4e-06			43.83	0.000569	0.000459	0.000408	0.000407	0.000213	0.000245	8.4e-05	0.000161	0.000222
61.499	0.004957		61.499	0.001813	0.002422	0.002457	0.002819	0.002996	0.00431	0.005674	0.005648	0.005558			43.786	0.001087	0.001174	0.001209	0.00106	0.001	0.000904	0.000544	0.000203	0.00027			43.829	0.000139	0.000214	3.6e-05	9.1e-05	-0.000146	8.8e-05	-5e-06	-0.000141	4e-06			43.855	0.000569	0.000459	0.000407	0.000408	0.000214	0.000247	8.4e-05	0.000161	0.000223
61.543	0.004976		61.543	0.001812	0.002414	0.002455	0.002814	0.002991	0.004267	0.005636	0.005625	0.005541			43.812	0.001085	0.001174	0.001209	0.001059	0.000999	0.000905	0.000548	0.000204	0.000274			43.854	0.000139	0.000213	3.6e-05	9.2e-05	-0.000145	8.8e-05	-5e-06	-0.000141	3e-06			43.88	0.00057	0.000459	0.000407	0.00041	0.000215	0.000248	8.3e-05	0.000161	0.000224
61.587	0.004996		61.587	0.001811	0.002405	0.002454	0.00281	0.002986	0.004223	0.005599	0.005601	0.005524			43.837	0.001084	0.001173	0.001209	0.001058	0.000998	0.000906	0.000552	0.000204	0.000279			43.88	0.000139	0.000213	3.6e-05	9.3e-05	-0.000144	8.9e-05	-6e-06	-0.000141	3e-06			43.906	0.000571	0.000458	0.000406	0.000411	0.000215	0.000249	8.2e-05	0.000161	0.000225
61.631	0.005016		61.631	0.00181	0.002397	0.002452	0.002805	0.002982	0.00418	0.005561	0.005577	0.005508			43.862	0.001083	0.001172	0.001209	0.001057	0.000997	0.000907	0.000556	0.000205	0.000284			43.905	0.000138	0.000213	3.6e-05	9.4e-05	-0.000143	8.9e-05	-6e-06	-0.000141	2e-06			43.931	0.000572	0.000458	0.000406	0.000412	0.000216	0.00025	8.2e-05	0.000161	0.000227
61.675	0.005035		61.675	0.001809	0.002388	0.002451	0.002801	0.002977	0.004137	0.005524	0.005554	0.005491			43.887	0.001081	0.001172	0.001209	0.001056	0.000996	0.000908	0.00056	0.000206	0.000288			43.93	0.000138	0.000213	3.6e-05	9.5e-05	-0.000142	9e-05	-7e-06	-0.000141	2e-06			43.956	0.000573	0.000458	0.000405	0.000413	0.000217	0.000251	8.1e-05	0.000161	0.000228
61.719	0.005054		61.719	0.001809	0.002379	0.00245	0.002796	0.002973	0.004094	0.005486	0.00553	0.005475			43.912	0.00108	0.001171	0.001208	0.001055	0.000995	0.000909	0.000564	0.000207	0.000293			43.955	0.000138	0.000213	3.7e-05	9.6e-05	-0.000141	9.1e-05	-7e-06	-0.000141	1e-06			43.981	0.000574	0.000457	0.000404	0.000414	0.000218	0.000252	8e-05	0.000161	0.000229
61.763	0.005074		61.763	0.001808	0.002371	0.002449	0.002792	0.002969	0.004052	0.005449	0.005506	0.005459			43.937	0.001078	0.001171	0.001208	0.001055	0.000995	0.00091	0.000568	0.000208	0.000298			43.981	0.000137	0.000212	3.7e-05	9.7e-05	-0.00014	9.1e-05	-8e-06	-0.000141	1e-06			44.006	0.000575	0.000457	0.000404	0.000416	0.000219	0.000254	7.9e-05	0.000162	0.00023
61.807	0.005093		61.807	0.001807	0.002362	0.002448	0.002787	0.002964	0.004011	0.005412	0.005482	0.005443			43.963	0.001077	0.00117	0.001208	0.001054	0.000994	0.000912	0.000572	0.000209	0.000303			44.006	0.000137	0.000212	3.7e-05	9.8e-05	-0.000139	9.2e-05	-8e-06	-0.000141	0			44.032	0.000577	0.000457	0.000403	0.000417	0.00022	0.000255	7.9e-05	0.000162	0.000232
61.851	0.005112		61.851	0.001807	0.002353	0.002447	0.002783	0.002961	0.00397	0.005375	0.005457	0.005427			43.988	0.001076	0.001169	0.001208	0.001053	0.000993	0.000913	0.000576	0.00021	0.000307			44.031	0.000137	0.000212	3.7e-05	9.9e-05	-0.000138	9.3e-05	-9e-06	-0.00014	0			44.057	0.000578	0.000456	0.000403	0.000418	0.000221	0.000256	7.8e-05	0.000162	0.000233
61.895	0.00513		61.895	0.001806	0.002344	0.002447	0.002779	0.002957	0.003929	0.005338	0.005433	0.005411			44.013	0.001074	0.001169	0.001208	0.001052	0.000992	0.000914	0.00058	0.000211	0.000312			44.056	0.000136	0.000212	3.8e-05	0.000101	-0.000137	9.3e-05	-9e-06	-0.00014	0			44.082	0.000579	0.000456	0.000402	0.000419	0.000222	0.000257	7.7e-05	0.000162	0.000235
61.939	0.005149		61.939	0.001805	0.002336	0.002447	0.002774	0.002953	0.003888	0.005302	0.005409	0.005396			44.038	0.001073	0.001168	0.001208	0.001051	0.000991	0.000915	0.000584	0.000212	0.000317			44.081	0.000136	0.000211	3.8e-05	0.000102	-0.000136	9.4e-05	-1e-05	-0.00014	-1e-06			44.107	0.00058	0.000456	0.000402	0.00042	0.000223	0.000259	7.7e-05	0.000163	0.000236
61.982	0.005167		61.982	0.001805	0.002327	0.002446	0.00277	0.00295	0.003849	0.005265	0.005385	0.00538			44.063	0.001072	0.001168	0.001208	0.00105	0.000991	0.000917	0.000588	0.000213	0.000322			44.107	0.000136	0.000211	3.8e-05	0.000103	-0.000135	9.5e-05	-1e-05	-0.00014	-1e-06			44.133	0.000581	0.000456	0.000401	0.000422	0.000223	0.00026	7.6e-05	0.000163	0.000238
62.026	0.005186		62.026	0.001805	0.002319	0.002446	0.002766	0.002946	0.003809	0.005229	0.00536	0.005365			44.088	0.00107	0.001167	0.001207	0.001049	0.00099	0.000918	0.000592	0.000214	0.000327			44.132	0.000136	0.000211	3.9e-05	0.000104	-0.000134	9.5e-05	-1e-05	-0.00014	-1e-06			44.158	0.000582	0.000455	0.000401	0.000423	0.000224	0.000261	7.5e-05	0.000164	0.000239
62.07	0.005204		62.07	0.001804	0.00231	0.002446	0.002762	0.002943	0.00377	0.005193	0.005336	0.00535			44.114	0.001069	0.001166	0.001207	0.001048	0.000989	0.000919	0.000596	0.000215	0.000332			44.157	0.000136	0.000211	3.9e-05	0.000105	-0.000133	9.6e-05	-1.1e-05	-0.00014	-2e-06			44.183	0.000583	0.000455	0.0004	0.000424	0.000225	0.000263	7.4e-05	0.000164	0.000241
62.114	0.005222		62.114	0.001804	0.002302	0.002447	0.002759	0.00294	0.003732	0.005157	0.005312	0.005335			44.139	0.001067	0.001166	0.001207	0.001047	0.000988	0.000921	0.0006	0.000216	0.000337			44.182	0.000136	0.000211	4e-05	0.000106	-0.000132	9.7e-05	-1.1e-05	-0.000139	-2e-06			44.208	0.000584	0.000455	0.0004	0.000425	0.000226	0.000264	7.3e-05	0.000165	0.000242
62.158	0.00524		62.158	0.001804	0.002293	0.002447	0.002755	0.002937	0.003693	0.005121	0.005287	0.00532			44.164	0.001066	0.001165	0.001207	0.001047	0.000988	0.000922	0.000604	0.000217	0.000342			44.207	0.000135	0.00021	4e-05	0.000107	-0.000131	9.8e-05	-1.2e-05	-0.000139	-2e-06			44.234	0.000585	0.000455	0.0004	0.000426	0.000227	0.000265	7.3e-05	0.000165	0.000244
62.202	0.005257		62.202	0.001803	0.002285	0.002448	0.002751	0.002935	0.003656	0.005086	0.005263	0.005306			44.189	0.001065	0.001164	0.001207	0.001046	0.000987	0.000923	0.000609	0.000219	0.000347			44.233	0.000135	0.00021	4e-05	0.000108	-0.00013	9.9e-05	-1.2e-05	-0.000139	-3e-06			44.259	0.000586	0.000455	0.000399	0.000428	0.000228	0.000267	7.2e-05	0.000166	0.000245
62.246	0.005275		62.246	0.001803	0.002277	0.002449	0.002748	0.002932	0.003619	0.00505	0.005239	0.005292			44.214	0.001063	0.001164	0.001206	0.001045	0.000986	0.000925	0.000613	0.00022	0.000352			44.258	0.000135	0.00021	4.1e-05	0.00011	-0.000129	9.9e-05	-1.2e-05	-0.000139	-3e-06			44.284	0.000587	0.000455	0.000399	0.000429	0.000229	0.000268	7.1e-05	0.000167	0.000247
62.29	0.005292		62.29	0.001803	0.002269	0.00245	0.002745	0.00293	0.003582	0.005015	0.005214	0.005278			44.239	0.001062	0.001163	0.001206	0.001044	0.000985	0.000926	0.000617	0.000221	0.000357			44.283	0.000135	0.00021	4.1e-05	0.000111	-0.000128	0.0001	-1.3e-05	-0.000139	-3e-06			44.309	0.000588	0.000455	0.000398	0.00043	0.00023	0.000269	7e-05	0.000167	0.000249
62.334	0.005309		62.334	0.001803	0.002262	0.002451	0.002742	0.002927	0.003546	0.004981	0.00519	0.005264			44.265	0.001061	0.001162	0.001206	0.001044	0.000985	0.000928	0.000621	0.000223	0.000362			44.308	0.000135	0.00021	4.2e-05	0.000112	-0.000127	0.000101	-1.3e-05	-0.000138	-3e-06			44.335	0.000589	0.000454	0.000398	0.000431	0.000231	0.000271	7e-05	0.000168	0.00025
62.378	0.005326		62.378	0.001803	0.002254	0.002452	0.002739	0.002925	0.00351	0.004946	0.005166	0.005251			44.29	0.001059	0.001161	0.001206	0.001043	0.000984	0.000929	0.000625	0.000224	0.000367			44.334	0.000135	0.00021	4.2e-05	0.000113	-0.000125	0.000102	-1.3e-05	-0.000138	-3e-06			44.36	0.00059	0.000454	0.000398	0.000433	0.000232	0.000272	6.9e-05	0.000169	0.000252
62.422	0.005343		62.422	0.001802	0.002247	0.002454	0.002736	0.002924	0.003474	0.004912	0.005142	0.005237			44.315	0.001058	0.001161	0.001205	0.001042	0.000983	0.000931	0.000629	0.000226	0.000372			44.359	0.000135	0.000209	4.3e-05	0.000114	-0.000124	0.000103	-1.3e-05	-0.000138	-3e-06			44.385	0.000591	0.000454	0.000397	0.000434	0.000233	0.000274	6.8e-05	0.00017	0.000254
62.465	0.00536		62.465	0.001802	0.00224	0.002455	0.002734	0.002922	0.00344	0.004878	0.005118	0.005225			44.34	0.001057	0.00116	0.001205	0.001041	0.000983	0.000932	0.000633	0.000227	0.000377			44.384	0.000135	0.000209	4.4e-05	0.000115	-0.000123	0.000104	-1.4e-05	-0.000138	-4e-06			44.41	0.000592	0.000454	0.000397	0.000435	0.000234	0.000275	6.7e-05	0.000171	0.000256
62.509	0.005376		62.509	0.001802	0.002233	0.002457	0.002732	0.00292	0.003405	0.004844	0.005094	0.005212			44.365	0.001055	0.001159	0.001205	0.001041	0.000982	0.000934	0.000637	0.000229	0.000382			44.409	0.000136	0.000209	4.4e-05	0.000117	-0.000122	0.000105	-1.4e-05	-0.000137	-4e-06			44.436	0.000592	0.000454	0.000397	0.000436	0.000235	0.000276	6.6e-05	0.000172	0.000257
62.553	0.005392		62.553	0.001802	0.002226	0.002459	0.00273	0.002919	0.003371	0.004811	0.00507	0.005199			44.391	0.001054	0.001159	0.001205	0.00104	0.000981	0.000936	0.000641	0.00023	0.000387			44.434	0.000136	0.000209	4.5e-05	0.000118	-0.00012	0.000106	-1.4e-05	-0.000137	-4e-06			44.461	0.000593	0.000454	0.000397	0.000438	0.000236	0.000278	6.5e-05	0.000173	0.000259
62.597	0.005408		62.597	0.001801	0.002219	0.002461	0.002728	0.002918	0.003338	0.004777	0.005046	0.005187			44.416	0.001053	0.001158	0.001204	0.001039	0.00098	0.000937	0.000645	0.000232	0.000392			44.46	0.000136	0.000209	4.5e-05	0.000119	-0.000119	0.000107	-1.4e-05	-0.000137	-4e-06			44.486	0.000594	0.000454	0.000396	0.000439	0.000238	0.000279	6.5e-05	0.000174	0.000261
62.641	0.005424		62.641	0.001801	0.002213	0.002463	0.002726	0.002917	0.003305	0.004744	0.005022	0.005175			44.441	0.001052	0.001157	0.001204	0.001039	0.00098	0.000939	0.000649	0.000233	0.000397			44.485	0.000136	0.000209	4.6e-05	0.00012	-0.000118	0.000108	-1.5e-05	-0.000136	-4e-06			44.511	0.000595	0.000454	0.000396	0.00044	0.000239	0.000281	6.4e-05	0.000175	0.000263
62.685	0.00544		62.685	0.001801	0.002207	0.002466	0.002725	0.002916	0.003272	0.004711	0.004998	0.005164			44.466	0.00105	0.001156	0.001204	0.001038	0.000979	0.000941	0.000654	0.000235	0.000402			44.51	0.000136	0.000209	4.7e-05	0.000121	-0.000117	0.000109	-1.5e-05	-0.000136	-4e-06			44.537	0.000596	0.000455	0.000396	0.000442	0.00024	0.000282	6.3e-05	0.000176	0.000265
62.729	0.005455		62.729	0.0018	0.002202	0.002468	0.002724	0.002915	0.00324	0.004679	0.004975	0.005152			44.491	0.001049	0.001156	0.001203	0.001037	0.000979	0.000942	0.000658	0.000237	0.000407			44.535	0.000137	0.000209	4.7e-05	0.000122	-0.000115	0.00011	-1.5e-05	-0.000136	-4e-06			44.562	0.000597	0.000455	0.000396	0.000443	0.000241	0.000284	6.2e-05	0.000178	0.000267
62.773	0.00547		62.773	0.0018	0.002196	0.002471	0.002723	0.002915	0.003208	0.004646	0.004951	0.005141			44.516	0.001048	0.001155	0.001203	0.001037	0.000978	0.000944	0.000662	0.000239	0.000412			44.561	0.000137	0.000209	4.8e-05	0.000124	-0.000114	0.000111	-1.5e-05	-0.000136	-4e-06			44.587	0.000598	0.000455	0.000396	0.000445	0.000242	0.000285	6.1e-05	0.000179	0.000269
62.817	0.005485		62.817	0.001799	0.002191	0.002473	0.002722	0.002915	0.003177	0.004614	0.004928	0.00513			44.542	0.001046	0.001154	0.001203	0.001036	0.000977	0.000946	0.000666	0.00024	0.000417			44.586	0.000138	0.000209	4.9e-05	0.000125	-0.000113	0.000112	-1.5e-05	-0.000135	-4e-06			44.612	0.000599	0.000455	0.000396	0.000446	0.000243	0.000287	6.1e-05	0.00018	0.000271
62.861	0.0055		62.861	0.001799	0.002186	0.002476	0.002722	0.002914	0.003146	0.004582	0.004904	0.005119			44.567	0.001045	0.001153	0.001202	0.001036	0.000977	0.000947	0.00067	0.000242	0.000422			44.611	0.000138	0.000209	5e-05	0.000126	-0.000111	0.000113	-1.5e-05	-0.000135	-4e-06			44.638	0.0006	0.000455	0.000396	0.000447	0.000244	0.000288	6e-05	0.000182	0.000273
62.905	0.005514		62.905	0.001798	0.002181	0.002479	0.002722	0.002915	0.003116	0.004551	0.004881	0.005108			44.592	0.001044	0.001152	0.001202	0.001035	0.000976	0.000949	0.000674	0.000244	0.000427			44.636	0.000138	0.000209	5e-05	0.000127	-0.00011	0.000114	-1.5e-05	-0.000135	-4e-06			44.663	0.000601	0.000455	0.000396	0.000449	0.000246	0.00029	5.9e-05	0.000183	0.000275
62.949	0.005529		62.949	0.001797	0.002177	0.002482	0.002722	0.002915	0.003086	0.004519	0.004858	0.005098			44.617	0.001043	0.001152	0.001202	0.001034	0.000975	0.000951	0.000678	0.000246	0.000432			44.661	0.000139	0.000209	5.1e-05	0.000128	-0.000108	0.000115	-1.5e-05	-0.000134	-4e-06			44.688	0.000602	0.000456	0.000395	0.00045	0.000247	0.000291	5.8e-05	0.000185	0.000277
62.992	0.005543		62.992	0.001796	0.002173	0.002486	0.002722	0.002915	0.003057	0.004488	0.004835	0.005088			44.642	0.001042	0.001151	0.001201	0.001034	0.000975	0.000953	0.000682	0.000248	0.000437			44.687	0.00014	0.000209	5.2e-05	0.00013	-0.000107	0.000116	-1.5e-05	-0.000134	-4e-06			44.713	0.000602	0.000456	0.000395	0.000452	0.000248	0.000293	5.7e-05	0.000186	0.000279
63.036	0.005557		63.036	0.001795	0.002169	0.002489	0.002722	0.002916	0.003027	0.004457	0.004812	0.005078			44.667	0.00104	0.00115	0.001201	0.001033	0.000974	0.000955	0.000686	0.00025	0.000442			44.712	0.00014	0.000209	5.3e-05	0.000131	-0.000105	0.000118	-1.5e-05	-0.000134	-3e-06			44.739	0.000603	0.000456	0.000395	0.000453	0.000249	0.000294	5.6e-05	0.000188	0.000281
63.08	0.00557		63.08	0.001794	0.002165	0.002492	0.002723	0.002916	0.002999	0.004426	0.004788	0.005068			44.693	0.001039	0.001149	0.0012	0.001033	0.000974	0.000957	0.00069	0.000252	0.000447			44.737	0.000141	0.000209	5.3e-05	0.000132	-0.000104	0.000119	-1.5e-05	-0.000133	-3e-06			44.764	0.000604	0.000456	0.000395	0.000455	0.000251	0.000296	5.6e-05	0.00019	0.000283
63.124	0.005584		63.124	0.001793	0.002162	0.002496	0.002723	0.002917	0.00297	0.004395	0.004766	0.005059			44.718	0.001038	0.001149	0.0012	0.001032	0.000973	0.000958	0.000694	0.000254	0.000452			44.762	0.000142	0.000209	5.4e-05	0.000133	-0.000103	0.00012	-1.5e-05	-0.000133	-3e-06			44.789	0.000605	0.000457	0.000395	0.000456	0.000252	0.000298	5.5e-05	0.000191	0.000285
63.168	0.005597		63.168	0.001791	0.002159	0.002499	0.002724	0.002918	0.002943	0.004365	0.004743	0.005049			44.743	0.001037	0.001148	0.001199	0.001032	0.000973	0.00096	0.000698	0.000256	0.000457			44.787	0.000142	0.000209	5.5e-05	0.000134	-0.000101	0.000121	-1.5e-05	-0.000133	-3e-06			44.814	0.000606	0.000457	0.000395	0.000457	0.000253	0.000299	5.4e-05	0.000193	0.000287
63.212	0.00561		63.212	0.00179	0.002156	0.002503	0.002725	0.002919	0.002915	0.004335	0.00472	0.00504			44.768	0.001036	0.001147	0.001199	0.001031	0.000972	0.000962	0.000702	0.000258	0.000462			44.813	0.000143	0.000209	5.6e-05	0.000136	-0.0001	0.000123	-1.5e-05	-0.000132	-3e-06			44.84	0.000607	0.000457	0.000396	0.000459	0.000255	0.000301	5.3e-05	0.000195	0.000289
63.256	0.005623		63.256	0.001788	0.002153	0.002507	0.002726	0.00292	0.002888	0.004305	0.004697	0.005031			44.793	0.001035	0.001146	0.001199	0.001031	0.000971	0.000964	0.000706	0.00026	0.000467			44.838	0.000144	0.000209	5.7e-05	0.000137	-9.8e-05	0.000124	-1.5e-05	-0.000132	-3e-06			44.865	0.000608	0.000458	0.000396	0.000461	0.000256	0.000302	5.3e-05	0.000197	0.000291
63.3	0.005636		63.3	0.001787	0.00215	0.002511	0.002727	0.002921	0.002861	0.004275	0.004675	0.005022			44.818	0.001033	0.001145	0.001198	0.00103	0.000971	0.000966	0.000711	0.000263	0.000472			44.863	0.000145	0.00021	5.8e-05	0.000138	-9.6e-05	0.000125	-1.4e-05	-0.000132	-2e-06			44.89	0.000608	0.000458	0.000396	0.000462	0.000257	0.000304	5.2e-05	0.000199	0.000293
63.344	0.005648		63.344	0.001785	0.002148	0.002515	0.002728	0.002923	0.002835	0.004245	0.004652	0.005013			44.844	0.001032	0.001145	0.001198	0.00103	0.00097	0.000968	0.000715	0.000265	0.000477			44.888	0.000146	0.00021	5.8e-05	0.000139	-9.5e-05	0.000126	-1.4e-05	-0.000131	-2e-06			44.915	0.000609	0.000459	0.000396	0.000464	0.000259	0.000305	5.1e-05	0.000201	0.000295
63.388	0.00566		63.388	0.001783	0.002146	0.002519	0.002729	0.002924	0.002809	0.004215	0.00463	0.005004			44.869	0.001031	0.001144	0.001197	0.00103	0.00097	0.00097	0.000719	0.000267	0.000482			44.914	0.000147	0.00021	5.9e-05	0.00014	-9.3e-05	0.000128	-1.4e-05	-0.000131	-2e-06			44.94	0.00061	0.000459	0.000396	0.000465	0.00026	0.000307	5e-05	0.000203	0.000297
63.432	0.005672		63.432	0.00178	0.002144	0.002523	0.00273	0.002925	0.002783	0.004186	0.004607	0.004995			44.894	0.00103	0.001143	0.001196	0.001029	0.000969	0.000972	0.000723	0.000269	0.000486			44.939	0.000148	0.00021	6e-05	0.000142	-9.2e-05	0.000129	-1.4e-05	-0.000131	-2e-06			44.966	0.000611	0.00046	0.000396	0.000467	0.000262	0.000309	5e-05	0.000205	0.0003
63.476	0.005684		63.476	0.001778	0.002142	0.002527	0.002731	0.002927	0.002757	0.004156	0.004585	0.004987			44.919	0.001029	0.001142	0.001196	0.001029	0.000969	0.000974	0.000727	0.000272	0.000491			44.964	0.000149	0.000211	6.1e-05	0.000143	-9e-05	0.00013	-1.3e-05	-0.00013	-1e-06			44.991	0.000612	0.00046	0.000396	0.000468	0.000263	0.00031	4.9e-05	0.000207	0.000302
63.519	0.005695		63.519	0.001775	0.00214	0.002532	0.002732	0.002928	0.002732	0.004127	0.004563	0.004978			44.944	0.001028	0.001141	0.001195	0.001028	0.000968	0.000976	0.000731	0.000274	0.000496			44.989	0.00015	0.000211	6.2e-05	0.000144	-8.9e-05	0.000132	-1.3e-05	-0.00013	-1e-06			45.016	0.000613	0.000461	0.000397	0.00047	0.000265	0.000312	4.8e-05	0.000209	0.000304
63.563	0.005707		63.563	0.001773	0.002139	0.002536	0.002734	0.00293	0.002708	0.004098	0.004541	0.00497			44.969	0.001027	0.00114	0.001195	0.001028	0.000968	0.000978	0.000735	0.000277	0.000501			45.014	0.000151	0.000211	6.3e-05	0.000145	-8.7e-05	0.000133	-1.3e-05	-0.000129	-1e-06			45.041	0.000614	0.000461	0.000397	0.000472	0.000266	0.000313	4.8e-05	0.000211	0.000306
63.607	0.005718		63.607	0.00177	0.002137	0.002541	0.002735	0.002931	0.002683	0.004069	0.004518	0.004961			44.995	0.001026	0.00114	0.001194	0.001028	0.000967	0.000981	0.000739	0.000279	0.000506			45.04	0.000152	0.000212	6.4e-05	0.000147	-8.5e-05	0.000134	-1.2e-05	-0.000129	-1e-06			45.067	0.000614	0.000462	0.000397	0.000473	0.000268	0.000315	4.7e-05	0.000214	0.000308
63.651	0.005729		63.651	0.001767	0.002136	0.002545	0.002736	0.002932	0.002659	0.00404	0.004497	0.004953			45.02	0.001025	0.001139	0.001194	0.001027	0.000967	0.000983	0.000743	0.000282	0.00051			45.065	0.000154	0.000212	6.5e-05	0.000148	-8.4e-05	0.000136	-1.2e-05	-0.000129	0			45.092	0.000615	0.000463	0.000397	0.000475	0.00027	0.000316	4.6e-05	0.000216	0.000311
63.695	0.005739		63.695	0.001764	0.002135	0.00255	0.002737	0.002934	0.002635	0.004011	0.004475	0.004945			45.045	0.001024	0.001138	0.001193	0.001027	0.000967	0.000985	0.000747	0.000284	0.000515			45.09	0.000155	0.000213	6.6e-05	0.000149	-8.2e-05	0.000137	-1.1e-05	-0.000128	0			45.117	0.000616	0.000463	0.000398	0.000477	0.000271	0.000318	4.6e-05	0.000218	0.000313
63.739	0.00575		63.739	0.00176	0.002134	0.002555	0.002738	0.002935	0.002612	0.003982	0.004453	0.004937			45.07	0.001023	0.001137	0.001192	0.001026	0.000966	0.000987	0.000751	0.000287	0.00052			45.115	0.000156	0.000213	6.7e-05	0.00015	-8e-05	0.000139	-1.1e-05	-0.000128	0			45.142	0.000617	0.000464	0.000398	0.000478	0.000273	0.000319	4.5e-05	0.000221	0.000315
63.783	0.00576		63.783	0.001757	0.002133	0.002559	0.002739	0.002936	0.002588	0.003954	0.004431	0.004929			45.095	0.001022	0.001136	0.001192	0.001026	0.000966	0.000989	0.000755	0.000289	0.000524			45.14	0.000158	0.000213	6.8e-05	0.000152	-7.9e-05	0.00014	-1e-05	-0.000127	1e-06			45.168	0.000618	0.000465	0.000399	0.00048	0.000275	0.000321	4.5e-05	0.000223	0.000317
63.827	0.00577		63.827	0.001753	0.002132	0.002564	0.00274	0.002938	0.002565	0.003925	0.004409	0.004921			45.12	0.001021	0.001135	0.001191	0.001026	0.000965	0.000991	0.000759	0.000292	0.000529			45.166	0.000159	0.000214	6.9e-05	0.000153	-7.7e-05	0.000142	-1e-05	-0.000127	1e-06			45.193	0.000619	0.000466	0.000399	0.000482	0.000277	0.000322	4.4e-05	0.000226	0.00032
63.871	0.00578		63.871	0.001749	0.002131	0.002569	0.002741	0.002939	0.002543	0.003897	0.004388	0.004913			45.146	0.00102	0.001135	0.00119	0.001025	0.000965	0.000994	0.000763	0.000295	0.000533			45.191	0.000161	0.000214	7e-05	0.000154	-7.5e-05	0.000143	-9e-06	-0.000127	1e-06			45.218	0.00062	0.000466	0.000399	0.000484	0.000278	0.000324	4.4e-05	0.000228	0.000322
63.915	0.005789		63.915	0.001745	0.00213	0.002574	0.002742	0.00294	0.00252	0.003869	0.004366	0.004905			45.171	0.001019	0.001134	0.00119	0.001025	0.000964	0.000996	0.000767	0.000297	0.000538			45.216	0.000163	0.000215	7.1e-05	0.000156	-7.4e-05	0.000145	-9e-06	-0.000126	2e-06			45.243	0.000621	0.000467	0.0004	0.000485	0.00028	0.000325	4.3e-05	0.000231	0.000324
63.959	0.005799		63.959	0.001741	0.002129	0.002579	0.002743	0.002941	0.002498	0.00384	0.004345	0.004898			45.196	0.001018	0.001133	0.001189	0.001025	0.000964	0.000998	0.000771	0.0003	0.000542			45.241	0.000164	0.000216	7.2e-05	0.000157	-7.2e-05	0.000146	-8e-06	-0.000126	2e-06			45.269	0.000622	0.000468	0.0004	0.000487	0.000282	0.000327	4.3e-05	0.000234	0.000327
64.003	0.005808		64.003	0.001737	0.002129	0.002584	0.002743	0.002941	0.002476	0.003812	0.004323	0.00489			45.221	0.001017	0.001132	0.001188	0.001024	0.000964	0.001	0.000775	0.000303	0.000547			45.267	0.000166	0.000216	7.3e-05	0.000158	-7e-05	0.000148	-8e-06	-0.000125	2e-06			45.294	0.000624	0.000469	0.000401	0.000489	0.000284	0.000328	4.2e-05	0.000237	0.000329
64.046	0.005817		64.046	0.001732	0.002128	0.002589	0.002744	0.002942	0.002455	0.003784	0.004302	0.004882			45.246	0.001016	0.001131	0.001188	0.001024	0.000963	0.001003	0.000779	0.000306	0.000551			45.292	0.000168	0.000217	7.4e-05	0.000159	-6.8e-05	0.000149	-7e-06	-0.000125	3e-06			45.319	0.000625	0.00047	0.000402	0.000491	0.000286	0.000329	4.2e-05	0.000239	0.000331
64.09	0.005826		64.09	0.001728	0.002127	0.002593	0.002744	0.002943	0.002433	0.003756	0.004281	0.004875			45.271	0.001016	0.001131	0.001187	0.001024	0.000963	0.001005	0.000783	0.000309	0.000555			45.317	0.000169	0.000218	7.6e-05	0.000161	-6.7e-05	0.000151	-6e-06	-0.000124	3e-06			45.344	0.000626	0.000471	0.000402	0.000493	0.000288	0.000331	4.1e-05	0.000242	0.000334
64.134	0.005834		64.134	0.001723	0.002127	0.002598	0.002745	0.002943	0.002412	0.003728	0.004259	0.004867			45.297	0.001015	0.00113	0.001186	0.001024	0.000963	0.001007	0.000787	0.000311	0.00056			45.342	0.000171	0.000218	7.7e-05	0.000162	-6.5e-05	0.000153	-6e-06	-0.000124	4e-06			45.37	0.000627	0.000472	0.000403	0.000494	0.00029	0.000332	4.1e-05	0.000245	0.000336
64.178	0.005842		64.178	0.001718	0.002126	0.002603	0.002745	0.002943	0.002391	0.0037	0.004238	0.00486			45.322	0.001014	0.001129	0.001186	0.001023	0.000962	0.001009	0.000791	0.000314	0.000564			45.367	0.000173	0.000219	7.8e-05	0.000163	-6.3e-05	0.000154	-5e-06	-0.000123	4e-06			45.395	0.000628	0.000473	0.000403	0.000496	0.000292	0.000334	4.1e-05	0.000248	0.000338
64.222	0.00585		64.222	0.001713	0.002125	0.002607	0.002745	0.002943	0.002371	0.003673	0.004217	0.004852			45.347	0.001013	0.001128	0.001185	0.001023	0.000962	0.001012	0.000795	0.000317	0.000568			45.393	0.000175	0.00022	7.9e-05	0.000165	-6.1e-05	0.000156	-4e-06	-0.000123	4e-06			45.42	0.00063	0.000474	0.000404	0.000498	0.000294	0.000335	4.1e-05	0.000251	0.000341
64.266	0.005858		64.266	0.001708	0.002125	0.002612	0.002745	0.002943	0.002351	0.003645	0.004196	0.004845			45.372	0.001012	0.001127	0.001184	0.001023	0.000962	0.001014	0.000799	0.00032	0.000572			45.418	0.000177	0.000221	8e-05	0.000166	-6e-05	0.000157	-3e-06	-0.000122	5e-06			45.445	0.000631	0.000475	0.000405	0.0005	0.000296	0.000336	4e-05	0.000254	0.000343
64.31	0.005866		64.31	0.001702	0.002124	0.002616	0.002745	0.002943	0.00233	0.003618	0.004176	0.004837			45.397	0.001012	0.001126	0.001183	0.001022	0.000961	0.001016	0.000803	0.000323	0.000577			45.443	0.000179	0.000221	8.2e-05	0.000167	-5.8e-05	0.000159	-2e-06	-0.000122	5e-06			45.471	0.000632	0.000477	0.000406	0.000502	0.000298	0.000338	4e-05	0.000257	0.000346
64.354	0.005873		64.354	0.001697	0.002124	0.00262	0.002745	0.002943	0.002311	0.00359	0.004155	0.004829			45.423	0.001011	0.001126	0.001182	0.001022	0.000961	0.001019	0.000807	0.000326	0.000581			45.468	0.000181	0.000222	8.3e-05	0.000169	-5.6e-05	0.000161	-2e-06	-0.000121	6e-06			45.496	0.000634	0.000478	0.000407	0.000504	0.0003	0.000339	4e-05	0.00026	0.000348
64.398	0.00588		64.398	0.001692	0.002123	0.002624	0.002745	0.002942	0.002291	0.003563	0.004134	0.004822			45.448	0.00101	0.001125	0.001182	0.001022	0.000961	0.001021	0.000811	0.000329	0.000585			45.494	0.000183	0.000223	8.4e-05	0.00017	-5.4e-05	0.000163	-1e-06	-0.00012	6e-06			45.521	0.000635	0.000479	0.000407	0.000506	0.000303	0.00034	4e-05	0.000263	0.000351
64.442	0.005887		64.442	0.001686	0.002123	0.002628	0.002745	0.002941	0.002272	0.003536	0.004114	0.004814			45.473	0.001009	0.001124	0.001181	0.001022	0.000961	0.001023	0.000815	0.000332	0.000589			45.519	0.000185	0.000224	8.5e-05	0.000171	-5.2e-05	0.000164	0	-0.00012	7e-06			45.546	0.000637	0.000481	0.000408	0.000508	0.000305	0.000341	4e-05	0.000266	0.000353
64.486	0.005894		64.486	0.00168	0.002123	0.002632	0.002744	0.00294	0.002252	0.003509	0.004094	0.004807			45.498	0.001009	0.001123	0.00118	0.001021	0.00096	0.001026	0.000819	0.000335	0.000593			45.544	0.000188	0.000225	8.7e-05	0.000173	-5e-05	0.000166	1e-06	-0.000119	7e-06			45.572	0.000638	0.000482	0.000409	0.00051	0.000307	0.000343	4e-05	0.00027	0.000355
64.529	0.0059		64.529	0.001675	0.002123	0.002635	0.002744	0.002939	0.002233	0.003483	0.004073	0.004799			45.523	0.001008	0.001122	0.001179	0.001021	0.00096	0.001028	0.000824	0.000338	0.000597			45.569	0.00019	0.000226	8.8e-05	0.000174	-4.9e-05	0.000168	2e-06	-0.000119	8e-06			45.597	0.00064	0.000483	0.00041	0.000512	0.00031	0.000344	4e-05	0.000273	0.000358
64.573	0.005906		64.573	0.001669	0.002123	0.002638	0.002743	0.002938	0.002215	0.003456	0.004053	0.004791			45.548	0.001007	0.001122	0.001178	0.001021	0.00096	0.001031	0.000828	0.000342	0.000601			45.594	0.000192	0.000227	8.9e-05	0.000175	-4.7e-05	0.00017	3e-06	-0.000118	8e-06			45.622	0.000642	0.000485	0.000411	0.000514	0.000312	0.000345	4e-05	0.000276	0.00036
64.617	0.005912		64.617	0.001663	0.002123	0.002641	0.002743	0.002936	0.002196	0.00343	0.004033	0.004783			45.574	0.001007	0.001121	0.001178	0.001021	0.00096	0.001033	0.000832	0.000345	0.000605			45.62	0.000194	0.000228	9.1e-05	0.000177	-4.5e-05	0.000171	4e-06	-0.000117	9e-06			45.647	0.000643	0.000486	0.000412	0.000516	0.000315	0.000346	4.1e-05	0.00028	0.000363
64.661	0.005918		64.661	0.001657	0.002123	0.002644	0.002742	0.002934	0.002178	0.003403	0.004014	0.004775			45.599	0.001006	0.00112	0.001177	0.00102	0.00096	0.001035	0.000836	0.000348	0.000608			45.645	0.000197	0.000229	9.2e-05	0.000178	-4.3e-05	0.000173	5e-06	-0.000117	9e-06			45.673	0.000645	0.000488	0.000413	0.000518	0.000317	0.000347	4.1e-05	0.000283	0.000365
64.705	0.005923		64.705	0.001651	0.002123	0.002647	0.002742	0.002932	0.00216	0.003377	0.003994	0.004767			45.624	0.001005	0.001119	0.001176	0.00102	0.000959	0.001038	0.00084	0.000351	0.000612			45.67	0.000199	0.000231	9.4e-05	0.00018	-4.1e-05	0.000175	6e-06	-0.000116	1e-05			45.698	0.000647	0.00049	0.000414	0.00052	0.00032	0.000348	4.1e-05	0.000286	0.000368
64.749	0.005928		64.749	0.001645	0.002123	0.002649	0.002741	0.00293	0.002142	0.003351	0.003974	0.004759			45.649	0.001005	0.001119	0.001175	0.00102	0.000959	0.00104	0.000844	0.000354	0.000616			45.695	0.000202	0.000232	9.5e-05	0.000181	-3.9e-05	0.000177	7e-06	-0.000115	1e-05			45.723	0.000649	0.000491	0.000416	0.000522	0.000322	0.00035	4.1e-05	0.00029	0.00037
64.793	0.005933		64.793	0.001639	0.002123	0.002652	0.002741	0.002928	0.002125	0.003326	0.003955	0.004751			45.674	0.001004	0.001118	0.001174	0.00102	0.000959	0.001042	0.000848	0.000358	0.00062			45.72	0.000204	0.000233	9.7e-05	0.000183	-3.7e-05	0.000179	8e-06	-0.000114	1.1e-05			45.748	0.000651	0.000493	0.000417	0.000524	0.000325	0.000351	4.2e-05	0.000293	0.000373
64.837	0.005937		64.837	0.001633	0.002124	0.002654	0.00274	0.002925	0.002107	0.0033	0.003936	0.004742			45.699	0.001003	0.001117	0.001173	0.001019	0.000959	0.001045	0.000853	0.000361	0.000623			45.746	0.000207	0.000234	9.8e-05	0.000184	-3.5e-05	0.00018	9e-06	-0.000114	1.1e-05			45.774	0.000653	0.000495	0.000418	0.000527	0.000328	0.000352	4.2e-05	0.000297	0.000375
64.881	0.005942		64.881	0.001627	0.002124	0.002656	0.002739	0.002922	0.00209	0.003275	0.003917	0.004734			45.725	0.001003	0.001116	0.001172	0.001019	0.000959	0.001047	0.000857	0.000364	0.000627			45.771	0.000209	0.000236	0.0001	0.000185	-3.3e-05	0.000182	1e-05	-0.000113	1.2e-05			45.799	0.000655	0.000497	0.000419	0.000529	0.000331	0.000353	4.3e-05	0.000301	0.000378
64.925	0.005946		64.925	0.001621	0.002125	0.002657	0.002739	0.002919	0.002073	0.00325	0.003898	0.004725			45.75	0.001002	0.001115	0.001171	0.001019	0.000959	0.00105	0.000861	0.000368	0.00063			45.796	0.000212	0.000237	0.000101	0.000187	-3.2e-05	0.000184	1.2e-05	-0.000112	1.2e-05			45.824	0.000657	0.000499	0.000421	0.000531	0.000334	0.000354	4.3e-05	0.000304	0.000381
64.969	0.00595		64.969	0.001615	0.002126	0.002659	0.002738	0.002916	0.002057	0.003225	0.003879	0.004716			45.775	0.001002	0.001115	0.00117	0.001019	0.000959	0.001052	0.000865	0.000371	0.000634			45.821	0.000215	0.000239	0.000103	0.000188	-3e-05	0.000186	1.3e-05	-0.000111	1.3e-05			45.849	0.000659	0.000501	0.000422	0.000533	0.000336	0.000355	4.4e-05	0.000308	0.000383
65.013	0.005953		65.013	0.001609	0.002127	0.00266	0.002738	0.002913	0.00204	0.0032	0.00386	0.004708			45.8	0.001001	0.001114	0.00117	0.001018	0.000958	0.001054	0.00087	0.000374	0.000637			45.847	0.000217	0.00024	0.000105	0.00019	-2.8e-05	0.000188	1.4e-05	-0.00011	1.3e-05			45.875	0.000661	0.000503	0.000423	0.000535	0.000339	0.000356	4.4e-05	0.000312	0.000386
65.056	0.005956		65.056	0.001603	0.002128	0.002661	0.002738	0.002909	0.002024	0.003175	0.003841	0.004698			45.825	0.001001	0.001113	0.001169	0.001018	0.000958	0.001057	0.000874	0.000378	0.000641			45.872	0.00022	0.000242	0.000106	0.000191	-2.6e-05	0.00019	1.5e-05	-0.000109	1.4e-05			45.9	0.000663	0.000505	0.000425	0.000537	0.000342	0.000357	4.5e-05	0.000316	0.000388
65.1	0.005959		65.1	0.001597	0.002129	0.002662	0.002737	0.002905	0.002008	0.003151	0.003823	0.004689			45.85	0.001	0.001112	0.001168	0.001018	0.000958	0.001059	0.000878	0.000381	0.000644			45.897	0.000223	0.000243	0.000108	0.000193	-2.4e-05	0.000192	1.6e-05	-0.000109	1.4e-05			45.925	0.000665	0.000507	0.000426	0.00054	0.000345	0.000358	4.6e-05	0.000319	0.000391
65.144	0.005962		65.144	0.001591	0.002131	0.002663	0.002737	0.002901	0.001992	0.003127	0.003804	0.00468			45.876	0.001	0.001112	0.001167	0.001018	0.000958	0.001062	0.000883	0.000385	0.000648			45.922	0.000226	0.000245	0.00011	0.000194	-2.2e-05	0.000194	1.8e-05	-0.000108	1.5e-05			45.95	0.000668	0.000509	0.000428	0.000542	0.000349	0.000359	4.7e-05	0.000323	0.000393
65.188	0.005964		65.188	0.001585	0.002133	0.002664	0.002737	0.002897	0.001977	0.003104	0.003786	0.00467			45.901	0.000999	0.001111	0.001166	0.001018	0.000958	0.001064	0.000887	0.000388	0.000651			45.947	0.000229	0.000247	0.000112	0.000196	-2e-05	0.000196	1.9e-05	-0.000107	1.6e-05			45.975	0.00067	0.000511	0.000429	0.000544	0.000352	0.00036	4.8e-05	0.000327	0.000396
65.232	0.005966		65.232	0.00158	0.002135	0.002664	0.002737	0.002893	0.001961	0.00308	0.003768	0.00466			45.926	0.000999	0.00111	0.001165	0.001018	0.000958	0.001066	0.000891	0.000392	0.000654			45.973	0.000232	0.000248	0.000113	0.000198	-1.8e-05	0.000198	2e-05	-0.000106	1.6e-05			46.001	0.000673	0.000513	0.000431	0.000546	0.000355	0.000361	4.9e-05	0.000331	0.000399
65.276	0.005968		65.276	0.001574	0.002137	0.002664	0.002737	0.002888	0.001946	0.003057	0.00375	0.00465			45.951	0.000999	0.001109	0.001164	0.001017	0.000958	0.001069	0.000896	0.000396	0.000658			45.998	0.000235	0.00025	0.000115	0.000199	-1.6e-05	0.0002	2.2e-05	-0.000105	1.7e-05			46.026	0.000675	0.000516	0.000433	0.000549	0.000358	0.000362	5e-05	0.000335	0.000401
65.32	0.005969		65.32	0.001569	0.002139	0.002665	0.002738	0.002883	0.001931	0.003034	0.003732	0.00464			45.976	0.000998	0.001109	0.001163	0.001017	0.000958	0.001071	0.0009	0.000399	0.000661			46.023	0.000238	0.000252	0.000117	0.000201	-1.3e-05	0.000202	2.3e-05	-0.000104	1.7e-05			46.051	0.000678	0.000518	0.000434	0.000551	0.000362	0.000363	5.1e-05	0.000339	0.000404
65.364	0.00597		65.364	0.001563	0.002142	0.002665	0.002738	0.002879	0.001917	0.003011	0.003714	0.004629			46.001	0.000998	0.001108	0.001162	0.001017	0.000958	0.001073	0.000905	0.000403	0.000664			46.048	0.000241	0.000254	0.000119	0.000202	-1.1e-05	0.000204	2.4e-05	-0.000103	1.8e-05			46.076	0.00068	0.000521	0.000436	0.000553	0.000365	0.000364	5.2e-05	0.000343	0.000406
65.408	0.005971		65.408	0.001558	0.002144	0.002665	0.002739	0.002873	0.001903	0.002989	0.003696	0.004618			46.027	0.000997	0.001107	0.001161	0.001017	0.000958	0.001076	0.000909	0.000406	0.000667			46.073	0.000244	0.000256	0.000121	0.000204	-9e-06	0.000206	2.6e-05	-0.000101	1.9e-05			46.102	0.000683	0.000523	0.000438	0.000555	0.000369	0.000365	5.3e-05	0.000347	0.000409
65.452	0.005971		65.452	0.001553	0.002147	0.002664	0.002739	0.002868	0.001889	0.002967	0.003678	0.004607			46.052	0.000997	0.001107	0.00116	0.001017	0.000958	0.001078	0.000914	0.00041	0.000671			46.099	0.000247	0.000258	0.000123	0.000206	-7e-06	0.000208	2.7e-05	-0.0001	1.9e-05			46.127	0.000686	0.000526	0.00044	0.000558	0.000372	0.000366	5.4e-05	0.000351	0.000412
65.496	0.005971		65.496	0.001548	0.00215	0.002664	0.00274	0.002863	0.001875	0.002945	0.003661	0.004596			46.077	0.000997	0.001106	0.001159	0.001017	0.000958	0.00108	0.000918	0.000414	0.000674			46.124	0.00025	0.00026	0.000125	0.000207	-5e-06	0.00021	2.9e-05	-9.9e-05	2e-05			46.152	0.000689	0.000528	0.000441	0.00056	0.000376	0.000367	5.5e-05	0.000355	0.000414
[truncated: 1,745 more rows]

## Sheet: Figure 5
Figure 5A
	ITF - Kd (uM) average	ITF - Kd (uM) stdev
Tween 80	4.59	0.93
Tween 20	4.9	0.67
Brij-35	8.39	4.95
SDS	35.5	22.6
[truncated: 29 more rows]

## Sheet: Figure 6
Figure 6B
[truncated: 30 more rows]

## Sheet: Figure 7
Figure 7C
[truncated: 2,989 more rows]

[truncated: 3 more sheets: Supplementary Figure S1, Supplementary Figure S10, Supplementary Figure S11]
